# Supplementary material for: Inherited metabolic disorders in adults: systematic review on patient characteristics and diagnostic yield of broad sequencing techniques (exome and genome sequencing)
Source: Front Neurol. 2023 Jul 25;14:1206106. doi: 10.3389/fneur.2023.1206106 (PMC10408679; doi:10.3389/fneur.2023.1206106)
Supplement: Supplementary file 1 [file Table_1.XLSX]

## Sheet: Baseline table
	Baseline	Outcome	Percentage (%)
	Number of articles included	695	NA
	Number of undiagnosed patients; total	27702	NA
	Number of patients diagnosed with IMD; total	2210	NA
	Patients in whom IMD was suspected prior to WES/WGS	18507	NA
	Total number of IMD discovered in "single cases" by WES/WGS (genes affected/variants reported)	1486/1916	NA
	Patients suspected of an IMD; IMD diagnosis rejected	17994/18507	0.9696
	Patients suspected of an IMD; IMD diagnosis confirmed	563/18507	0.03
	Patients not suspected of an IMD; IMD identified	1647/9195	0.1791

## Sheet: Table 1 patient characteristics
	Patient characteristic (n=1426)	Subinformation	Frequency (number)	Percentage (%)
	Gender
		F	634	0.445
		M	697	0.489
		Not reported	95	0.067
	Ethnicity
		Asian	414	0.29
		North-American	70	0.049
		South-American (incl hispanic and latino)	27	0.019
		European	351	0.246
		African and african american	25	0.018
		Middle-eastern/Arab	161	0.113
		Not reported	378	0.265
	Age	Median onset of symptoms	20 (range 0 - 80 years)
		Median age of diagnosis	35 (range 16 - 90 years)
	Average diagnostic delay*		15 years
	Onset of symptoms per age group	Infant (0-1 yr)	130	0.091
		Toddler (2-4 yr)	91	0.064
		Child (5-12 yr)	167	0.117
		Teen (13-19 yr)	123	0.086
		Adult (20-39 yr)	261	0.183
		Middle aged adult (40-59 yr)	160	0.112
		Senior adult (60+)	48	0.034
		Not reported	446	0.313
	Top 5 presenting symptoms (% of all cases)**
		Abnormality of the neurological system	920	0.645
		Abnormality of ophthalmology	300	0.21
		Abnormality of the musculature	180	0.126
		Abnormality of the cardiovascular system	128	0.09
		Abnormality of the gastrointestinal system	114	0.08
		Abnormality of routine clinical biochemistry	110	0.077
	Subclassification of abnormalities of the nervous system (% of total NS symptoms)**
		Extrapyramidal and/or cerebellar symptoms	526	0.572
		Intellectual disability, dementia, psychiatric symptoms	373	0.405
		Pyramidal tract symptoms / myelopathy	339	0.368
		Peripheral neuropathy (polyneuropathy etc)	163	0.177
		Epileptic seizures	147	0.16
	Subclassification of abnormalities of routine clinical biochemistry (% of total routine clinical biochemistry group)
		Dyslipidemia	68	0.618
		Abnormalities in full blood count	6	0.055
		Iron accumulation	10	0.091
		Miscellaneous	26	0.236
		*Age at onset first symptom presentation until diagnosis
		** Cases can be in multiple groups

## Sheet: Table 2 diagnostics
	Diagnostics (n=1426)	Subinformation	Frequency (number)	Percentage (%)
	Type of DNA diagnostics (% of all cases)	WES	1366	0.958
		WGS	54	0.038
		Both	6	0.004
	Cases with contributing metabolite abnormalities (% of all cases which underwent metabolic workup)		179/452	0.4
	Metabolite abnormalities prior to WES/WGS (% of cases with metabolite abnormalities)		304	0.924
	Top 5 affected metabolic groups (% of all cases)	Energy substrate metabolism	102	0.072
		Lipoprotein metabolism	79	0.055
		Amino acids	71	0.05
		Lipid metabolism	27	0.019
		Trace elements and metals	17	0.012
	IMD confirmed by** (% of all cases)	WES/WGS only	924	0.641
		WES/WGS + metabolite abnormality	66	0.046
		WES/WGS + Functional assay	224	0.155
		WES/WGS + Imaging	10	0.007
		WES/WGS + Eye examination (fundoscopy, OCT etc.)	79	0.055
		WES/WGS+ EMG	31	0.022
		WES/WGS+ Other unspecified	15	0.01
	Affected family members (identified by cascade screening) (% of all cases)	Yes	738	0.518
		No	688	0.482
	*
	**Some diagnosis were confirmed by multiple modalities

## Sheet: Table 3 diagnosis
	Diagnosis	Subinformation	Frequency (number)	Percentage (%)
	Number of abnormalities in unique IMD genes discovered by WES/WGS		446/1486	0.3
	Top 5 most affected metabolic pathway by gene variants (% of all affected genes found by WES/WGS)
		Abnormalities of the mitochondrium	287	0.193
		Abnormalities of mitochondrial cofactor biosynthesis	23	0.015
		Abnormalities of mitochondrial DNA maintenance and replication	36	0.024
		Abnormalities of mitochondrial gene expression	79	0.053
		Abnormalities of other disorders of mitochondrial function	149	0.1
		Abnormalities of lipid metabolism	196	0.132
		Abnormalities of complex molecule degradation	190	0.128
		Abnormalities of neurotransmitter disorders	136	0.092
		Abnormalities of organelle biogenesis, dynamics and interactions	109	0.073
	Mode of inheritance (% of all affected genes found by WES/WGS)*
		Autosomal dominant	375	0.252
		Autosomal recessive	802	0.54
		X-linked	40	0.027
		De novo	29	0.02
		Other	25	0.017
		Not reported	215	0.145
	Variant classification (by author) (% of all cases)*
		Variant of unknown significance; VUS (3)	138	0.093
		Likely pathogenic; pathogenic (4-5)	1336	0.899
	*Multiple different genes with different variant classifications per case possible

## Sheet: Symptoms of neurology
		Neurological symptoms (n=919)	Subinformation	Frequency (number)	Percentage (%)
		Neurological symptoms		920
		Age	Median onset of symptoms	20 (range 0 - 80)
			Median age of diagnosis	35 (range 16 - 90)
		Onset of symptoms per age group	Infant (0-1 yr)	105	0.114
			Toddler (2-4 yr)	73	0.079
			Child (5-12 yr)	107	0.116
			Teen (13-19 yr)	89	0.097
			Adult (20-39 yr)	184	0.2
			Middle aged adult (40-59 yr)	113	0.123
			Senior adult (60+)	38	0.041
			Not reported	211	0.229
		Genes (% of all NS cases)
			SPG7	50/920	0.0543
			LRRK2	41/920	0.0446
			SACS	40/920	0.0435
			KIF1A	26/920	0.0283
			SPG11	23/920	0.025
		*Measured in blood (serum or plasma), urine of liquor. Multiple abnormalities possible per case.

## Sheet: Subgroups neurology
	Neurological symptoms specified	Subinformation	Frequency (number)	Percentage (%)
	Specific Neurology (% of NS cases)
	Peripheral neuropathy (polyneuropathy etc)		163*	0.177
	Epileptic seizures		147*	0.16
	Extrapiramidal and/or cerebellar symptoms		526*	0.572
	Piramidal tract symptoms / myelopathy		339*	0.368
	Intellectual disability, dementia, psychiatric symptoms		373*	0.405
	*Cases can be included in multiple categories

## Sheet: Neuro mix
	Neurological symptoms in patients with other presenting symptom	Kolom1	Percentage (%)
	Ophthalmic symptoms total		300 cases
	Neurological + Ophthalmic symptoms		183 (61,0%) of ophthalmic cases
	Muscular symptoms total		180 cases
	Neurological + Muscular symptoms		107 (59,4%) of muscular cases
	Auditory symptoms total		91 cases
	Neurological + Auditory symptoms		64 (70,3%) of auditory cases
	Gastroinstestinal symptoms total		114 cases
	Neurological + Gastrointestinal symptoms		54 (47,4%) of gastrointestinal cases
	Cardiovascular symptoms total		128 cases
	Neurological + Cardiovascular symptoms		37 (28,9%) of cardiovascular cases
	Dysmorphic features total		188 cases
	Neurological + Dysmorphic features		136 (72,3%) of dysmorphic cases

## Sheet: Multi vs solitary symptoms
							Totaal solitary	752	cases
							Total multisystem (total solitary - 1426)	674	cases
Group	Total	Solitary	Multisystem	Percentage multisystem per group			Percentage multisystem	47.2651	%
Neuro	920	449	471	0.511957
Ophthalmology	300	65	235	0.783333
Musculature	180	34	146	0.811111
Cardiovas	128	36	92	0.71875
Hepato-gastro	114	22	92	0.807018
Routine clinical biochemistry	110	36	74	0.672727
Skeletal	109	18	91	0.834862
Endocrine	103	29	74	0.718447
Ear	91	6	85	0.934066
Genitourinary	84	8	76	0.904762
Limbs	80	0	80	1
Head and neck	69	2	67	0.971014
Integument	64	12	52	0.8125
Blood-forming	54	23	31	0.574074
Growth	40	2	38	0.95
birth and reproductive system	34	4	30	0.882353
Connective tissue	32	5	27	0.84375
Respiratory system	22	0	22	1
Immune system	12	1	11	0.916667
Voice	8	0	8	1
Neoplasm	5	0	5	1
Breast	3	0	3	1
Thoracic cavity	1	0	1	1

## Sheet: Metabolite abnormalities
	Metabolite screening
	Total number of cases per symptom group (number of cases)	Symptom group	Total cases with metabolic workup (number of cases)	Percentage cases measured	Abnormalities observed (number of cases)	Diagnosis contributory metabolite abnormalities observed (number of cases)	Diagnosis contributory metabolite abnormalities observed(Percentage)
	N=1426	All	452	0.316971	329	179	0.396018
	n=920	Neurological system	248	0.269565	146	51	0.205645
	n-300	Ophthalmological system	80	0.266667	50	20	0.25
	n=128	Cardiovascular system	71	0.554688	65	35	0.492958
	n=114	Hepato-gastroenterological system	53	0.464912	46	33	0.622642
	n=180	Symptoms of musculature	91	0.505556	74	20	0.21978

## Sheet: Ophthalmology symptoms
	Ophthalmology symptoms (n=300)	Subinformation	Frequency (Number)	Percentage (%)
	Ophthalmology symptoms		300
	Age	Median onset of symptoms	20 (range 0 - 69)
		Median age of diagnosis	35 (range 16 - 82)
	Onset of symptoms per age group (% of ophthalmology cases)	Infant (0-1 yr)	36	0.12
		Toddler (2-4 yr)	22	0.073
		Child (5-12 yr)	39	0.13
		Teen (13-19 yr)	26	0.087
		Adult (20-39 yr)	57	0.19
		Middle aged adult (40-59 yr)	30	0.1
		Senior adult (60+)	6	0.02
		Not reported	84	0.28
	Genes (% of ophthalmology cases)
		SPG7	15/300	0.05
		VPS13B	13/300	0.0433
		ABCC6	13/300	0.0433
		POLG	7/300	0.0233
		MFSD8	7/300	0.0233

[truncated: 4 more sheets: Cardiovascular symptoms, Gastrointestinal symptoms, Routine clinical biochemistry, Subgroups routine clinical bioc]
