# Supplementary material for: Inherited metabolic disorders in adults: systematic review on patient characteristics and diagnostic yield of broad sequencing techniques (exome and genome sequencing)
Source: Front Neurol. 2023 Jul 25;14:1206106. doi: 10.3389/fneur.2023.1206106 (PMC10408679; doi:10.3389/fneur.2023.1206106)
Supplement: Supplementary file 2 [file Table_2.XLSX]

## Sheet: Symptoms
Frequency of symptoms within single cases
		All single cases N= 1441	Within subgroup
Symptom	N	%
Neurological system	920	64.52	% (Neurology = 920)
Extrapiramidal / cerebellar	526	36.89	57.17
Dementia	373	26.16	40.54
Piramidal tract	339	23.77	36.85
Peripheral neuropathy	163	11.43	17.72
Epileptic seizures	147	10.31	15.98
Ophthalmological system	300	21.04
Musculature	180	12.62
Cardiovascular system	128	8.98
Gastrointestinal system	114	7.99
Routine clinical biochemistry	110	7.71	% (Routine clincial biochemistry = 110)
Dyslipidemia	68	4.77	61.82
Miscellaneous	26	1.82	23.64
Iron accumulation	10	0.7	9.09
Abnormalities in full blood count	6	0.42	5.45
Skeletal system	109	7.64
Endocrine system	103	7.22
Auditory system	91	6.38
Genitourinary system	84	5.89
Limbs	80	5.61
Head and neck	69	4.84
Integument	64	4.49
Blood and bloodforming tissue	54	3.79
Growth	40	2.81
Birth and reproduction	34	2.38
Connective tissue	32	2.24
Respiratory system	22	1.54
Immune system	12	0.84
Voice	8	0.56
Neoplasm	5	0.35
Breast	3	0.21
Thoracic cavity	1	0.07

## Sheet: Genes
Prevelance of different genes within single cases.
	Total amount of entered variant reports = 1486.
	Of these, for 55 single cases multiple (2 or more) reports were filled in: in 5 cases there are 3 different genes reported; in 50 cases 2 different genes were reported.
	The total amount of variants and the percentage over the single cases where gene variant data was available.
	Of 15 cases there was no data available so the total is 1441-15 = 1426.
	Variant	N	% (of all cases = 1426)
1	SPG7	51	3.58
2	LRRK2	41	2.88
3	SACS	40	2.81
4	KIF1A	27	1.89
5	ABCC6	24	1.68
6	APOB	24	1.68
7	SPG11	23	1.61
8	POLG	19	1.33
9	PRKN	19	1.33
10	DLG4	18	1.26
11	LDLR	16	1.12
12	SLCO2A1	15	1.05
13	AARS2	14	0.98
14	ATP13A2	14	0.98
15	GBA	14	0.98
16	TBK1	14	0.98
17	VPS13B	14	0.98
18	GBA2	13	0.91
19	ITPR1	13	0.91
20	PLA2G6	13	0.91
21	GLA	12	0.84
22	ABCD1	11	0.77
23	AFG3L2	11	0.77
24	MTFMT	11	0.77
25	MFSD8	10	0.7
26	SLC2A1	10	0.7
27	ADCK3	9	0.63
28	EXT1	9	0.63
29	GDAP1	9	0.63
30	GNE	9	0.63
31	KIF5A	9	0.63
32	LPL	9	0.63
33	ABCA1	8	0.56
34	ELOVL4	8	0.56
35	NEU1	8	0.56
36	SGSH	8	0.56
37	BSCL2	7	0.49
38	COX20	7	0.49
39	CTSF	7	0.49
40	GCK	7	0.49
41	GRIA3	7	0.49
42	HGSNAT	7	0.49
43	HNF1B	7	0.49
44	HSD17B4	7	0.49
45	LARS2	7	0.49
46	MAT2A	7	0.49
47	MT-ATP6	7	0.49
48	MT-ND5	7	0.49
49	MT-ND6	7	0.49
50	SLC29A3	7	0.49
51	SLC38A8	7	0.49
52	SYNJ1	7	0.49
53	UNC13D	7	0.49
54	VPS13A	7	0.49
55	APOE	6	0.42
56	B3GALT6	6	0.42
57	FMO3	6	0.42
58	GMPPB	6	0.42
59	HJV	6	0.42
60	MT-RNR1	6	0.42
61	MT-TL1	6	0.42
62	PCSK9	6	0.42
63	POLR3B	6	0.42
64	SBF1	6	0.42
65	TWNK	6	0.42
66	ABCC2	5	0.35
67	ABHD12	5	0.35
68	ATP8B1	5	0.35
69	COQ2	5	0.35
70	CTSD	5	0.35
71	DYNC1H1	5	0.35
72	IDH3A	5	0.35
73	LIPE	5	0.35
74	MRPL3	5	0.35
75	MTO1	5	0.35
76	NAGLU	5	0.35
77	NDUFAF6	5	0.35
78	NPC1	5	0.35
79	NUS1	5	0.35
80	SLC6A17	5	0.35
81	TRAPPC9	5	0.35
82	ABCB4	4	0.28
83	ALDH18A1	4	0.28
84	AMACR	4	0.28
85	APOA1	4	0.28
86	APOA5	4	0.28
87	APPL1	4	0.28
88	BTD	4	0.28
89	CHCHD10	4	0.28
90	CHCHD2	4	0.28
91	CLCN2	4	0.28
92	CLPB	4	0.28
93	CLPP	4	0.28
94	DNAJC5	4	0.28
95	ETFDH	4	0.28
96	GYG1	4	0.28
97	HFE	4	0.28
98	HK1	4	0.28
99	HTRA2	4	0.28
100	LDLRAP1	4	0.28
101	MTMR2	4	0.28
102	OPA3	4	0.28
103	PEX6	4	0.28
104	PNPLA6	4	0.28
105	PNPT1	4	0.28
106	PRPS1	4	0.28
107	PRRT2	4	0.28
108	SLC26A2	4	0.28
109	SRD5A2	4	0.28
110	TREX1	4	0.28
111	TYR	4	0.28
112	ZFYVE26	4	0.28
113	ACO2	3	0.21
114	AGXT2	3	0.21
115	AIFM1	3	0.21
116	ALDH3A2	3	0.21
117	ANGPTL3	3	0.21
118	ASAH1	3	0.21
119	ATP7B	3	0.21
120	C12orf65	3	0.21
121	COQ8A	3	0.21
122	CYP27A1	3	0.21
123	CYP7B1	3	0.21
124	DARS2	3	0.21
125	DDC	3	0.21
126	DHDDS	3	0.21
127	DNM2	3	0.21
128	GALC	3	0.21
129	GATA1	3	0.21
130	GPT2	3	0.21
131	GRID2	3	0.21
132	IARS2	3	0.21
133	KARS1	3	0.21
134	MARS1	3	0.21
135	MFN2	3	0.21
136	MT-TK	3	0.21
137	MTHFR	3	0.21
138	MTM1	3	0.21
139	NDUFS2	3	0.21
140	NEUROD1	3	0.21
141	POLR3A	3	0.21
142	POMGNT2	3	0.21
143	PYGM	3	0.21
144	RRM2B	3	0.21
145	SLC10A7	3	0.21
146	SLC19A3	3	0.21
147	SLC6A19	3	0.21
148	SNX14	3	0.21
149	SPG20	3	0.21
150	SRD5A3	3	0.21
151	STAP1	3	0.21
152	SYT14	3	0.21
153	TANGO2	3	0.21
154	TFAM	3	0.21
155	TLCD3B	3	0.21
156	TMEM199	3	0.21
157	TRAPPC2L	3	0.21
158	TTC19	3	0.21
159	YARS2	3	0.21
160	ABCB11	2	0.14
161	ABCB7	2	0.14
162	ABHD5	2	0.14
163	AGPAT2	2	0.14
164	AIMP1	2	0.14
165	AK7	2	0.14
166	ALOXE3	2	0.14
167	AP4E1	2	0.14
168	AP4S1	2	0.14
169	ATAD3A	2	0.14
170	ATP7A	2	0.14
171	CLN5	2	0.14
172	CLN6	2	0.14
173	COG4	2	0.14
174	COQ8B	2	0.14
175	CP	2	0.14
176	CTSA	2	0.14
177	CYB561	2	0.14
178	DNA2	2	0.14
179	DPYD	2	0.14
180	ECHS1	2	0.14
181	ELP2	2	0.14
182	ENTPD1	2	0.14
183	ERAL1	2	0.14
184	ESR2	2	0.14
185	EXT2	2	0.14
186	FARSB	2	0.14
187	FBP1	2	0.14
188	FIG4	2	0.14
189	GAMT	2	0.14
190	GANAB	2	0.14
191	GFER	2	0.14
192	GNPNAT1	2	0.14
193	GNS	2	0.14
194	GPAA1	2	0.14
195	GRN	2	0.14
196	GYG2	2	0.14
197	HEXB	2	0.14
198	HPS1	2	0.14
199	HPS4	2	0.14
200	KLF11	2	0.14
201	L2HGDH	2	0.14
202	LIPA	2	0.14
203	MCOLN1	2	0.14
204	MPV17	2	0.14
205	MT-TF	2	0.14
206	MT-TN	2	0.14
207	NPC2	2	0.14
208	NUBPL	2	0.14
209	PANK2	2	0.14
210	PDX1	2	0.14
211	PEPD	2	0.14
212	PEX1	2	0.14
213	PEX26	2	0.14
214	PEX3	2	0.14
215	PEX7	2	0.14
216	PIGG	2	0.14
217	PIK3R1	2	0.14
218	PINK1	2	0.14
219	PLA2G4A	2	0.14
220	PLCD1	2	0.14
221	PNKD	2	0.14
222	POLG2	2	0.14
223	POLR3GL	2	0.14
224	PPM1K	2	0.14
225	PSAP	2	0.14
226	PSTPIP1	2	0.14
227	PTRH2	2	0.14
228	RIC3	2	0.14
229	SBF2	2	0.14
230	SCO2	2	0.14
231	SEPSECS	2	0.14
232	SGPL1	2	0.14
233	SLC22A12	2	0.14
234	SLC25A32	2	0.14
235	SLC25A46	2	0.14
236	SLC45A1	2	0.14
237	SPTLC2	2	0.14
238	STX11	2	0.14
239	TACO1	2	0.14
240	TBCK	2	0.14
241	TECPR2	2	0.14
242	TPP1	2	0.14
243	VPS13C	2	0.14
244	WDR45	2	0.14
245	A4GALT	1	0.07
246	ABCB6	1	0.07
247	ABCC8	1	0.07
248	ABCG5	1	0.07
249	ABCG8	1	0.07
250	ACSF3	1	0.07
251	ACY1	1	0.07
252	ADAR	1	0.07
253	ADK	1	0.07
254	AGA	1	0.07
255	AGL	1	0.07
256	AHCY	1	0.07
257	ALDOA	1	0.07
258	ALDOB	1	0.07
259	ALG12	1	0.07
260	ALG6	1	0.07
261	AP1S2	1	0.07
262	AP2S1	1	0.07
263	APOPT1	1	0.07
264	ARCN1	1	0.07
265	ARG1	1	0.07
266	ARSA	1	0.07
267	ARSG	1	0.07
268	ASL	1	0.07
269	ATP5F1A	1	0.07
270	ATP5F1E	1	0.07
271	ATP6AP2	1	0.07
272	B3GAT3	1	0.07
273	B4GALNT1	1	0.07
274	B4GALT7	1	0.07
275	BCAP31	1	0.07
276	BLOC1S6	1	0.07
277	C1QBP	1	0.07
278	CARS2	1	0.07
279	CBS	1	0.07
280	CHKB	1	0.07
281	CHRNE	1	0.07
282	CHST6	1	0.07
283	CLN3	1	0.07
284	CLN8	1	0.07
285	CLTC	1	0.07
286	COA3	1	0.07
287	COA7	1	0.07
288	COQ6	1	0.07
289	CPT1C	1	0.07
290	CPT2	1	0.07
291	CTSB	1	0.07
292	CTSC	1	0.07
293	CTSK	1	0.07
294	CUBN	1	0.07
295	CYCS	1	0.07
296	DDHD1	1	0.07
297	DDHD2	1	0.07
298	DEGS1	1	0.07
299	DGKE	1	0.07
300	DLD	1	0.07
301	DPYS	1	0.07
302	DSE	1	0.07
303	DTNBP1	1	0.07
304	DUT	1	0.07
305	ELOVL5	1	0.07
306	ENPP1	1	0.07
307	ETFB	1	0.07
308	FAAH2	1	0.07
309	FARS2	1	0.07
310	FKRP	1	0.07
311	FOXRED1	1	0.07
312	FTL	1	0.07
313	G6PC	1	0.07
314	GAA	1	0.07
315	GALNS	1	0.07
316	GBE1	1	0.07
317	GCDH	1	0.07
318	GCH1	1	0.07
319	GFPT1	1	0.07
320	GGT1	1	0.07
321	GLB1	1	0.07
322	GLUL	1	0.07
323	GNPTAB	1	0.07
324	GNPTG	1	0.07
325	GRIA4	1	0.07
326	GRM1	1	0.07
327	HADHA	1	0.07
328	HADHB	1	0.07
329	HARS1	1	0.07
330	HEXA	1	0.07
331	HNF1A	1	0.07
332	HNF4A	1	0.07
333	HPS3	1	0.07
334	HSD11B1	1	0.07
335	HYAL1	1	0.07
336	IFIH1	1	0.07
337	IMPDH1	1	0.07
338	INPPL1	1	0.07
339	INS	1	0.07
340	KCNJ11	1	0.07
341	LAMP2	1	0.07
342	LARS1	1	0.07
343	LIPC	1	0.07
344	LONP1	1	0.07
345	LPIN1	1	0.07
346	LYRM7	1	0.07
347	LYST	1	0.07
348	MAN2B1	1	0.07
349	MBOAT7	1	0.07
350	MBTPS1	1	0.07
351	MCEE	1	0.07
352	MICU1	1	0.07
353	MMACHC	1	0.07
354	MRPL44	1	0.07
355	MRPS25	1	0.07
356	MSTO1	1	0.07
357	MT-CO2	1	0.07
358	MT-ND3	1	0.07
359	MT-ND4	1	0.07
360	MT-TV	1	0.07
361	MT-TW	1	0.07
362	MTRR	1	0.07
363	NARS2	1	0.07
364	NBAS	1	0.07
365	NDUFA1	1	0.07
366	NDUFA8	1	0.07
367	NDUFAF1	1	0.07
368	NDUFS8	1	0.07
369	NGLY1	1	0.07
370	NHLRC1	1	0.07
371	NSUN2	1	0.07
372	OAT	1	0.07
373	OGDHL	1	0.07
374	OPA1	1	0.07
375	OTC	1	0.07
376	PAH	1	0.07
377	PARN	1	0.07
378	PARS2	1	0.07
379	PCCA	1	0.07
380	PCCB	1	0.07
381	PCK2	1	0.07
382	PDHA1	1	0.07
383	PDK3	1	0.07
384	PDPR	1	0.07
385	PDXK	1	0.07
386	PEX16	1	0.07
387	PGAM2	1	0.07
388	PGM1	1	0.07
389	PIK3CA	1	0.07
390	PIK3CD	1	0.07
391	PIK3R2	1	0.07
392	PLIN1	1	0.07
393	PMVK	1	0.07
394	PNPLA2	1	0.07
395	PRKAG2	1	0.07
396	PSAT1	1	0.07
397	PUS1	1	0.07
398	PYCR2	1	0.07
399	RARS1	1	0.07
400	RARS2	1	0.07
401	RFX6	1	0.07
402	RMND1	1	0.07
403	RNASEH1	1	0.07
404	RPL10	1	0.07
405	RPL11	1	0.07
406	RPS19	1	0.07
407	RPS7	1	0.07
408	SAMHD1	1	0.07
409	SCARB2	1	0.07
410	SERAC1	1	0.07
411	SLC17A5	1	0.07
412	SLC1A1	1	0.07
413	SLC1A3	1	0.07
414	SLC25A21	1	0.07
415	SLC25A26	1	0.07
416	SLC25A4	1	0.07
417	SLC25A42	1	0.07
418	SLC2A9	1	0.07
419	SLC3A1	1	0.07
420	SLC40A1	1	0.07
421	SLC52A2	1	0.07
422	SLC6A1	1	0.07
423	SMS	1	0.07
424	SPATA5	1	0.07
425	ST3GAL3	1	0.07
426	STXBP1	1	0.07
427	STXBP2	1	0.07
428	SUCLG1	1	0.07
429	SYN1	1	0.07
430	SYT2	1	0.07
431	TBC1D24	1	0.07
432	TK2	1	0.07
433	TMEM70	1	0.07
434	TMLHE	1	0.07
435	TPK1	1	0.07
436	TRMT5	1	0.07
437	TRMU	1	0.07
438	TSFM	1	0.07
439	TXN2	1	0.07
440	UGT1A1	1	0.07
441	UMPS	1	0.07
442	VAMP1	1	0.07
443	VARS1	1	0.07
444	VPS11	1	0.07
445	VPS13D	1	0.07
446	ZNF143	1	0.07

## Sheet: Variants
Prevalence of different genes within the single cases.
	The total amount of variants divided in Hetero/homozygous and the percentage over the single cases where gene variant data was available.
Gene	Variant	N	% (of all single cases = 1426)
SPG7	Heterozygous	42	2.95
LRRK2	Heterozygous	41	2.88
KIF1A	Heterozygous	25	1.75
APOB	Heterozygous	22	1.54
SACS	Heterozygous	21	1.47
SACS	Homozygous	19	1.33
DLG4	Heterozygous	18	1.26
ABCC6	Heterozygous	17	1.19
SPG11	Heterozygous	16	1.12
GBA	Heterozygous	14	0.98
PRKN	Heterozygous	14	0.98
VPS13B	Homozygous	14	0.98
TBK1	Heterozygous	13	0.91
ATP13A2	Homozygous	12	0.84
GLA	Heterozygous	12	0.84
LDLR	Heterozygous	12	0.84
POLG	Heterozygous	12	0.84
AFG3L2	Heterozygous	11	0.77
ITPR1	Heterozygous	11	0.77
AARS2	Heterozygous	10	0.7
MFSD8	Heterozygous	10	0.7
SLC2A1	Heterozygous	10	0.7
EXT1	Heterozygous	9	0.63
KIF5A	Heterozygous	9	0.63
MTFMT	Heterozygous	9	0.63
PLA2G6	Heterozygous	9	0.63
SPG7	Homozygous	9	0.63
ABCA1	Heterozygous	8	0.56
GBA2	Homozygous	8	0.56
SGSH	Heterozygous	8	0.56
SLCO2A1	Heterozygous	8	0.56
ABCC6	Homozygous	7	0.49
ABCD1	Heterozygous	7	0.49
BSCL2	Heterozygous	7	0.49
COX20	Heterozygous	7	0.49
GRIA3	Heterozygous	7	0.49
HNF1B	Heterozygous	7	0.49
LPL	Heterozygous	7	0.49
MAT2A	Heterozygous	7	0.49
POLG	Homozygous	7	0.49
SLCO2A1	Homozygous	7	0.49
SPG11	Homozygous	7	0.49
UNC13D	Heterozygous	7	0.49
B3GALT6	Heterozygous	6	0.42
FMO3	Heterozygous	6	0.42
GDAP1	Heterozygous	6	0.42
GMPPB	Heterozygous	6	0.42
GNE	Homozygous	6	0.42
MT-ND5		6	0.42
PCSK9	Heterozygous	6	0.42
POLR3B	Heterozygous	6	0.42
SLC38A8	Homozygous	6	0.42
SYNJ1	Homozygous	6	0.42
TWNK	Heterozygous	6	0.42
ADCK3	Homozygous	5	0.35
ATP8B1	Heterozygous	5	0.35
COQ2	Heterozygous	5	0.35
CTSD	Heterozygous	5	0.35
DYNC1H1	Heterozygous	5	0.35
ELOVL4	Heterozygous	5	0.35
GBA2	Heterozygous	5	0.35
HJV	Homozygous	5	0.35
HSD17B4	Heterozygous	5	0.35
LARS2	Heterozygous	5	0.35
LIPE	Homozygous	5	0.35
MRPL3	Heterozygous	5	0.35
MT-ND6		5	0.35
MT-RNR1		5	0.35
MT-TL1	Heterozygous	5	0.35
NAGLU	Heterozygous	5	0.35
NDUFAF6	Homozygous	5	0.35
NEU1	Heterozygous	5	0.35
NPC1	Heterozygous	5	0.35
NUS1	Heterozygous	5	0.35
PRKN	Homozygous	5	0.35
SBF1	Heterozygous	5	0.35
SLC6A17	Homozygous	5	0.35
TRAPPC9	Homozygous	5	0.35
VPS13A	Homozygous	5	0.35
AARS2	Homozygous	4	0.28
ABCB4	Heterozygous	4	0.28
ADCK3	Heterozygous	4	0.28
ALDH18A1	Heterozygous	4	0.28
AMACR	Homozygous	4	0.28
APOA1	Heterozygous	4	0.28
APOA5	Heterozygous	4	0.28
APOE	Homozygous	4	0.28
APPL1	Heterozygous	4	0.28
BTD	Heterozygous	4	0.28
CHCHD10	Heterozygous	4	0.28
CLPP	Homozygous	4	0.28
CTSF	Homozygous	4	0.28
DNAJC5	Heterozygous	4	0.28
GCK	Heterozygous	4	0.28
GYG1	Heterozygous	4	0.28
HGSNAT	Homozygous	4	0.28
IDH3A	Heterozygous	4	0.28
MT-ATP6	Heterozygous	4	0.28
MTMR2	Homozygous	4	0.28
PLA2G6	Homozygous	4	0.28
PNPLA6	Heterozygous	4	0.28
PNPT1	Heterozygous	4	0.28
PRPS1	Heterozygous	4	0.28
PRRT2	Heterozygous	4	0.28
SLC26A2	Heterozygous	4	0.28
SLC29A3	Heterozygous	4	0.28
SRD5A2	Heterozygous	4	0.28
TREX1	Heterozygous	4	0.28
ZFYVE26	Heterozygous	4	0.28
ABCC2	Heterozygous	3	0.21
ABHD12	Homozygous	3	0.21
AGXT2	Heterozygous	3	0.21
AIFM1	Heterozygous	3	0.21
ASAH1	Heterozygous	3	0.21
C12orf65	Homozygous	3	0.21
CHCHD2	Heterozygous	3	0.21
CLCN2	Heterozygous	3	0.21
CLPB	Heterozygous	3	0.21
COQ8A	Heterozygous	3	0.21
CTSF	Heterozygous	3	0.21
DARS2	Heterozygous	3	0.21
DDC	Homozygous	3	0.21
DHDDS	Homozygous	3	0.21
DNM2	Heterozygous	3	0.21
ELOVL4	Homozygous	3	0.21
ETFDH	Heterozygous	3	0.21
GALC	Heterozygous	3	0.21
GATA1	Heterozygous	3	0.21
GCK	Homozygous	3	0.21
GDAP1	Homozygous	3	0.21
GNE	Heterozygous	3	0.21
HGSNAT	Heterozygous	3	0.21
HK1	Heterozygous	3	0.21
HTRA2	Homozygous	3	0.21
IARS2	Homozygous	3	0.21
KARS1	Heterozygous	3	0.21
LDLR		3	0.21
LDLRAP1	Heterozygous	3	0.21
MT-ATP6		3	0.21
MT-TK	Heterozygous	3	0.21
MTHFR	Homozygous	3	0.21
MTM1	Heterozygous	3	0.21
MTO1	Homozygous	3	0.21
NDUFS2	Heterozygous	3	0.21
NEU1	Homozygous	3	0.21
OPA3	Heterozygous	3	0.21
PEX6	Homozygous	3	0.21
POLR3A	Heterozygous	3	0.21
SLC10A7	Homozygous	3	0.21
SLC19A3	Heterozygous	3	0.21
SLC29A3	Homozygous	3	0.21
SRD5A3	Homozygous	3	0.21
STAP1	Heterozygous	3	0.21
TANGO2	Heterozygous	3	0.21
TFAM	Homozygous	3	0.21
TLCD3B	Homozygous	3	0.21
TRAPPC2L	Homozygous	3	0.21
TTC19	Homozygous	3	0.21
ABCB11	Heterozygous	2	0.14
ABCC2	Homozygous	2	0.14
ABCD1	Homozygous	2	0.14
ABCD1		2	0.14
ABHD12	Heterozygous	2	0.14
ABHD5	Heterozygous	2	0.14
ACO2	Heterozygous	2	0.14
AGPAT2	Homozygous	2	0.14
AIMP1	Homozygous	2	0.14
AK7	Homozygous	2	0.14
ALDH3A2	Heterozygous	2	0.14
ALOXE3	Homozygous	2	0.14
ANGPTL3	Heterozygous	2	0.14
AP4E1	Heterozygous	2	0.14
AP4S1	Homozygous	2	0.14
APOB	Homozygous	2	0.14
APOE	Heterozygous	2	0.14
ATP13A2	Heterozygous	2	0.14
ATP7B	Heterozygous	2	0.14
CLN5	Homozygous	2	0.14
CLN6	Homozygous	2	0.14
COG4	Homozygous	2	0.14
CYB561	Homozygous	2	0.14
CYP27A1	Heterozygous	2	0.14
CYP7B1	Homozygous	2	0.14
DNA2	Heterozygous	2	0.14
DPYD	Heterozygous	2	0.14
ECHS1	Heterozygous	2	0.14
ELP2	Heterozygous	2	0.14
ENTPD1	Homozygous	2	0.14
ERAL1	Homozygous	2	0.14
ESR2	Heterozygous	2	0.14
EXT2	Heterozygous	2	0.14
FBP1	Homozygous	2	0.14
FIG4	Heterozygous	2	0.14
GAMT	Homozygous	2	0.14
GANAB	Heterozygous	2	0.14
GFER	Heterozygous	2	0.14
GNPNAT1	Homozygous	2	0.14
GNS	Heterozygous	2	0.14
GPAA1	Heterozygous	2	0.14
GPT2	Homozygous	2	0.14
GRID2	Homozygous	2	0.14
GRN	Homozygous	2	0.14
GYG2	Heterozygous	2	0.14
HEXB	Heterozygous	2	0.14
HFE	Heterozygous	2	0.14
HFE	Homozygous	2	0.14
HPS1	Heterozygous	2	0.14
HSD17B4	Homozygous	2	0.14
ITPR1	Homozygous	2	0.14
KIF1A	Homozygous	2	0.14
KLF11	Heterozygous	2	0.14
LARS2	Homozygous	2	0.14
LIPA	Homozygous	2	0.14
LPL	Homozygous	2	0.14
MARS1	Homozygous	2	0.14
MCOLN1	Homozygous	2	0.14
MFN2	Heterozygous	2	0.14
MPV17	Heterozygous	2	0.14
MT-ND6	Heterozygous	2	0.14
MT-TF	Homozygous	2	0.14
MT-TN		2	0.14
MTFMT	Homozygous	2	0.14
MTO1	Heterozygous	2	0.14
NEUROD1	Heterozygous	2	0.14
NPC2	Homozygous	2	0.14
NUBPL	Heterozygous	2	0.14
PANK2	Heterozygous	2	0.14
PDX1	Heterozygous	2	0.14
PEPD	Heterozygous	2	0.14
PEX1	Heterozygous	2	0.14
PEX26	Homozygous	2	0.14
PEX3	Homozygous	2	0.14
PEX7	Homozygous	2	0.14
PIGG	Homozygous	2	0.14
PIK3R1	Heterozygous	2	0.14
PINK1	Homozygous	2	0.14
PLA2G4A	Homozygous	2	0.14
PLCD1	Heterozygous	2	0.14
PNKD	Heterozygous	2	0.14
POLG2	Homozygous	2	0.14
POLR3GL	Heterozygous	2	0.14
POMGNT2	Homozygous	2	0.14
PSAP	Heterozygous	2	0.14
PSTPIP1	Heterozygous	2	0.14
PTRH2	Homozygous	2	0.14
PYGM	Homozygous	2	0.14
RIC3	Heterozygous	2	0.14
RRM2B	Heterozygous	2	0.14
SBF2	Heterozygous	2	0.14
SCO2	Heterozygous	2	0.14
SGPL1	Heterozygous	2	0.14
SLC25A32	Homozygous	2	0.14
SLC25A46	Homozygous	2	0.14
SLC45A1	Homozygous	2	0.14
SLC6A19	Heterozygous	2	0.14
SNX14	Heterozygous	2	0.14
SPG20	Heterozygous	2	0.14
SPTLC2	Heterozygous	2	0.14
STX11	Heterozygous	2	0.14
SYT14	Homozygous	2	0.14
TACO1	Homozygous	2	0.14
TBCK	Homozygous	2	0.14
TMEM199	Homozygous	2	0.14
TPP1	Heterozygous	2	0.14
TYR	Heterozygous	2	0.14
TYR	Homozygous	2	0.14
VPS13A	Heterozygous	2	0.14
VPS13C	Heterozygous	2	0.14
WDR45	Heterozygous	2	0.14
YARS2	Heterozygous	2	0.14
A4GALT	Heterozygous	1	0.07
ABCB6	Heterozygous	1	0.07
ABCB7	Heterozygous	1	0.07
ABCB7	Homozygous	1	0.07
ABCC8	Heterozygous	1	0.07
ABCG5	Heterozygous	1	0.07
ABCG8	Heterozygous	1	0.07
ACO2	Homozygous	1	0.07
ACSF3	Homozygous	1	0.07
ACY1	Heterozygous	1	0.07
ADAR	Heterozygous	1	0.07
ADK	Homozygous	1	0.07
AGA	Homozygous	1	0.07
AGL	Heterozygous	1	0.07
AHCY	Homozygous	1	0.07
ALDH3A2	Homozygous	1	0.07
ALDOA	Homozygous	1	0.07
ALDOB	Heterozygous	1	0.07
ALG12	Homozygous	1	0.07
ALG6	Homozygous	1	0.07
ANGPTL3	Homozygous	1	0.07
AP1S2	Heterozygous	1	0.07
AP2S1	Heterozygous	1	0.07
APOPT1	Homozygous	1	0.07
ARCN1	Heterozygous	1	0.07
ARG1	Homozygous	1	0.07
ARSA	Homozygous	1	0.07
ARSG	Homozygous	1	0.07
ASL	Homozygous	1	0.07
ATAD3A	Heterozygous	1	0.07
ATAD3A	Homozygous	1	0.07
ATP5F1A	Heterozygous	1	0.07
ATP5F1E	Homozygous	1	0.07
ATP6AP2	Homozygous	1	0.07
ATP7A	Heterozygous	1	0.07
ATP7A	Homozygous	1	0.07
ATP7B	Homozygous	1	0.07
B3GAT3	Homozygous	1	0.07
B4GALNT1	Heterozygous	1	0.07
B4GALT7	Homozygous	1	0.07
BCAP31	Heterozygous	1	0.07
BLOC1S6	Homozygous	1	0.07
C1QBP	Homozygous	1	0.07
CARS2	Homozygous	1	0.07
CBS	Heterozygous	1	0.07
CHCHD2	Homozygous	1	0.07
CHKB	Homozygous	1	0.07
CHRNE	Homozygous	1	0.07
CHST6	Heterozygous	1	0.07
CLCN2	Homozygous	1	0.07
CLN3	Heterozygous	1	0.07
CLN8	Heterozygous	1	0.07
CLPB	Homozygous	1	0.07
CLTC	Heterozygous	1	0.07
COA3	Heterozygous	1	0.07
COA7	Heterozygous	1	0.07
COQ6	Heterozygous	1	0.07
COQ8B	Heterozygous	1	0.07
COQ8B	Homozygous	1	0.07
CP	Heterozygous	1	0.07
CP	Homozygous	1	0.07
CPT1C	Heterozygous	1	0.07
CPT2	Heterozygous	1	0.07
CTSA	Heterozygous	1	0.07
CTSA	Homozygous	1	0.07
CTSB	Heterozygous	1	0.07
CTSC	Homozygous	1	0.07
CTSK	Homozygous	1	0.07
CUBN	Heterozygous	1	0.07
CYCS	Heterozygous	1	0.07
CYP27A1	Homozygous	1	0.07
CYP7B1	Heterozygous	1	0.07
DDHD1	Homozygous	1	0.07
DDHD2	Homozygous	1	0.07
DEGS1	Homozygous	1	0.07
DGKE	Homozygous	1	0.07
DLD	Homozygous	1	0.07
DPYS	Homozygous	1	0.07
DSE	Homozygous	1	0.07
DTNBP1	Heterozygous	1	0.07
DUT	Homozygous	1	0.07
ELOVL5	Heterozygous	1	0.07
ENPP1	Heterozygous	1	0.07
ETFB	Heterozygous	1	0.07
ETFDH	Homozygous	1	0.07
FAAH2	Heterozygous	1	0.07
FARS2	Heterozygous	1	0.07
FARSB	Heterozygous	1	0.07
FARSB	Homozygous	1	0.07
FKRP	Homozygous	1	0.07
FOXRED1	Heterozygous	1	0.07
FTL	Heterozygous	1	0.07
G6PC	Homozygous	1	0.07
GAA	Heterozygous	1	0.07
GALNS	Homozygous	1	0.07
GBE1	Heterozygous	1	0.07
GCDH	Homozygous	1	0.07
GCH1	Heterozygous	1	0.07
GFPT1	Heterozygous	1	0.07
GGT1	Homozygous	1	0.07
GLB1	Heterozygous	1	0.07
GLUL	Heterozygous	1	0.07
GNPTAB	Heterozygous	1	0.07
GNPTG	Homozygous	1	0.07
GPT2	Heterozygous	1	0.07
GRIA4	Heterozygous	1	0.07
GRID2	Heterozygous	1	0.07
GRM1	Heterozygous	1	0.07
HADHA	Homozygous	1	0.07
HADHB	Heterozygous	1	0.07
HARS1	Heterozygous	1	0.07
HEXA	Heterozygous	1	0.07
HJV	Heterozygous	1	0.07
HK1	Homozygous	1	0.07
HNF1A	Heterozygous	1	0.07
HNF4A	Heterozygous	1	0.07
HPS3	Homozygous	1	0.07
HPS4	Heterozygous	1	0.07
HPS4	Homozygous	1	0.07
HSD11B1	Homozygous	1	0.07
HTRA2	Heterozygous	1	0.07
HYAL1	Heterozygous	1	0.07
IDH3A	Homozygous	1	0.07
IFIH1	Heterozygous	1	0.07
IMPDH1	Heterozygous	1	0.07
INPPL1	Heterozygous	1	0.07
INS	Heterozygous	1	0.07
KCNJ11	Heterozygous	1	0.07
L2HGDH	Heterozygous	1	0.07
L2HGDH	Homozygous	1	0.07
LAMP2	Homozygous	1	0.07
LARS1	Heterozygous	1	0.07
LDLR	Homozygous	1	0.07
LDLRAP1	Homozygous	1	0.07
LIPC	Heterozygous	1	0.07
LONP1	Heterozygous	1	0.07
LPIN1	Homozygous	1	0.07
LYRM7	Homozygous	1	0.07
LYST	Homozygous	1	0.07
MAN2B1	Heterozygous	1	0.07
MARS1	Heterozygous	1	0.07
MBOAT7	Homozygous	1	0.07
MBTPS1	Homozygous	1	0.07
MCEE	Heterozygous	1	0.07
MFN2	Homozygous	1	0.07
MICU1	Homozygous	1	0.07
MMACHC	Heterozygous	1	0.07
MRPL44	Homozygous	1	0.07
MRPS25	Homozygous	1	0.07
MSTO1	Heterozygous	1	0.07
MT-CO2	Heterozygous	1	0.07
MT-ND3		1	0.07
MT-ND4	Heterozygous	1	0.07
MT-ND5	Heterozygous	1	0.07
MT-RNR1	Heterozygous	1	0.07
MT-TL1		1	0.07
MT-TV		1	0.07
MT-TW	Heterozygous	1	0.07
MTRR	Heterozygous	1	0.07
NARS2	Homozygous	1	0.07
NBAS	Heterozygous	1	0.07
NDUFA1	Heterozygous	1	0.07
NDUFA8	Homozygous	1	0.07
NDUFAF1	Heterozygous	1	0.07
NDUFS8	Heterozygous	1	0.07
NEUROD1	Homozygous	1	0.07
NGLY1	Homozygous	1	0.07
NHLRC1	Homozygous	1	0.07
NSUN2	Homozygous	1	0.07
OAT	Homozygous	1	0.07
OGDHL	Heterozygous	1	0.07
OPA1	Homozygous	1	0.07
OPA3	Homozygous	1	0.07
OTC	Heterozygous	1	0.07
PAH	Heterozygous	1	0.07
PARN		1	0.07
PARS2	Heterozygous	1	0.07
PCCA	Heterozygous	1	0.07
PCCB	Heterozygous	1	0.07
PCK2	Heterozygous	1	0.07
PDHA1	Heterozygous	1	0.07
PDK3	Homozygous	1	0.07
PDPR	Heterozygous	1	0.07
PDXK	Homozygous	1	0.07
PEX16	Homozygous	1	0.07
PEX6	Heterozygous	1	0.07
PGAM2	Heterozygous	1	0.07
PGM1	Homozygous	1	0.07
PIK3CA	Heterozygous	1	0.07
PIK3CD	Heterozygous	1	0.07
PIK3R2	Heterozygous	1	0.07
PLIN1	Heterozygous	1	0.07
PMVK	Heterozygous	1	0.07
PNPLA2	Homozygous	1	0.07
POMGNT2	Heterozygous	1	0.07
PPM1K	Heterozygous	1	0.07
PPM1K	Homozygous	1	0.07
PRKAG2	Heterozygous	1	0.07
PSAT1	Heterozygous	1	0.07
PUS1	Homozygous	1	0.07
PYCR2	Homozygous	1	0.07
PYGM	Heterozygous	1	0.07
RARS1	Heterozygous	1	0.07
RARS2	Homozygous	1	0.07
RFX6	Heterozygous	1	0.07
RMND1	Heterozygous	1	0.07
RNASEH1	Homozygous	1	0.07
RPL10	Heterozygous	1	0.07
RPL11	Heterozygous	1	0.07
RPS19	Heterozygous	1	0.07
RPS7	Heterozygous	1	0.07
RRM2B	Homozygous	1	0.07
SAMHD1	Homozygous	1	0.07
SBF1	Homozygous	1	0.07
SCARB2	Homozygous	1	0.07
SEPSECS	Heterozygous	1	0.07
SEPSECS	Homozygous	1	0.07
SERAC1	Homozygous	1	0.07
SLC17A5	Homozygous	1	0.07
SLC1A1	Heterozygous	1	0.07
SLC1A3	Heterozygous	1	0.07
SLC22A12	Heterozygous	1	0.07
SLC22A12	Homozygous	1	0.07
SLC25A21	Homozygous	1	0.07
SLC25A26	Heterozygous	1	0.07
SLC25A4	Heterozygous	1	0.07
SLC25A42	Homozygous	1	0.07
SLC2A9	Heterozygous	1	0.07
SLC38A8	Heterozygous	1	0.07
SLC3A1	Heterozygous	1	0.07
SLC40A1	Heterozygous	1	0.07
SLC52A2	Homozygous	1	0.07
SLC6A1	Heterozygous	1	0.07
SLC6A19	Homozygous	1	0.07
SMS	Heterozygous	1	0.07
SNX14	Homozygous	1	0.07
SPATA5	Heterozygous	1	0.07
SPG20	Homozygous	1	0.07
ST3GAL3	Homozygous	1	0.07
STXBP1	Heterozygous	1	0.07
STXBP2	Heterozygous	1	0.07
SUCLG1	Homozygous	1	0.07
SYN1	Heterozygous	1	0.07
SYNJ1	Heterozygous	1	0.07
SYT14	Heterozygous	1	0.07
SYT2	Heterozygous	1	0.07
TBC1D24	Heterozygous	1	0.07
TBK1		1	0.07
TECPR2	Heterozygous	1	0.07
TECPR2	Homozygous	1	0.07
TK2	Heterozygous	1	0.07
TMEM199	Heterozygous	1	0.07
TMEM70	Homozygous	1	0.07
TMLHE	Heterozygous	1	0.07
TPK1	Heterozygous	1	0.07
TRMT5	Heterozygous	1	0.07
TRMU	Homozygous	1	0.07
TSFM	Heterozygous	1	0.07
TXN2	Homozygous	1	0.07
UGT1A1	Homozygous	1	0.07
UMPS	Homozygous	1	0.07
VAMP1	Heterozygous	1	0.07
VARS1	Heterozygous	1	0.07
VPS11	Homozygous	1	0.07
VPS13D	Heterozygous	1	0.07
YARS2	Homozygous	1	0.07
ZNF143	Heterozygous	1	0.07

## Sheet: TOP5_all genes
Top 5 genes within symptom groups.
The perecentages were calculated over totals with available data.
	Total amount of unique genes = 291					Total amount of unique genes = 128					Total amount of unique genes = 76					Total amount of unique genes = 63					Total amount of unique genes = 41					Total amount of unique genes = 493
	Neurological system					Ophthalmological system					Cardiovascular system					Gastrointestinal system					Routine clinical biochemistry					Symptoms of the musculature
	gen	n	Total	%		gene	n	Total	%		gene	n	Total	%		gene	n	Total	%		gene	n	Total	%		gene	n	Total	%
1	SPG7	50	920	5.43		SPG7	15	300	5		ABCC6	11	128	8.59		LRRK2	24	114	21.05		APOB	16	110	14.55		DLG4	9	180	5
2	LRRK2	41	920	4.46		ABCC6	13	300	4.33		LDLR	11	128	8.59		FMO3	6	114	5.26		LDLR	16	110	14.55		SACS	9	180	5
3	SACS	40	920	4.35		VPS13B	13	300	4.33		MAT2A	7	128	5.47		SLCO2A1	5	114	4.39		LPL	9	110	8.18		GNE	8	180	4.44
4	KIF1A	26	920	2.83		HGSNAT	7	300	2.33		GLA	5	128	3.91		ABCC2	4	114	3.51		ABCA1	8	110	7.27		GDAP1	7	180	3.89
5	SPG11	23	920	2.5		MFSD8	7	300	2.33		MTO1	5	128	3.91		APOB	4	114	3.51		HJV	6	110	5.45		GMPPB	6	180	3.33
6	PRKN	19	920	2.07		POLG	7	300	2.33		PCSK9	4	128	3.12		ATP8B1	4	114	3.51		LIPE	5	110	4.55		POLG	6	180	3.33
7	DLG4	18	920	1.96		SLC38A8	7	300	2.33		ABCA1	3	128	2.34		LPL	4	114	3.51		NDUFAF6	5	110	4.55		LIPE	5	180	2.78
8	POLG	15	920	1.63		AARS2	6	300	2		ABCB4	3	128	2.34		AMACR	3	114	2.63		APOA5	4	110	3.64		DYNC1H1	4	180	2.22
9	ATP13A2	14	920	1.52		DLG4	6	300	2		AGXT2	3	128	2.34		TMEM199	3	114	2.63		APOE	4	110	3.64		GYG1	4	180	2.22
10	GBA	14	920	1.52		SACS	6	300	2		APOB	3	128	2.34		ABCB11	2	114	1.75		PCSK9	4	110	3.64		KIF1A	4	180	2.22
11	AARS2	13	920	1.41		SGSH	6	300	2		APOE	3	128	2.34		ABHD5	2	114	1.75		VPS13A	4	110	3.64		BSCL2	3	180	1.67
12	GBA2	13	920	1.41		CTSD	5	300	1.67		CLCN2	3	128	2.34		FBP1	2	114	1.75		ANGPTL3	3	110	2.73		GALC	3	180	1.67
13	ITPR1	13	920	1.41		IDH3A	5	300	1.67		OPA3	3	128	2.34		GANAB	2	114	1.75		HNF1B	3	110	2.73		KIF5A	3	180	1.67
14	PLA2G6	13	920	1.41		MTO1	5	300	1.67		SGSH	3	128	2.34		GYG2	2	114	1.75		LDLRAP1	3	110	2.73		MTM1	3	180	1.67
15	VPS13B	13	920	1.41		TBK1	5	300	1.67		STAP1	3	128	2.34		MT-ND5	2	114	1.75		MTO1	3	110	2.73		MTMR2	3	180	1.67
16	ABCD1	11	920	1.2		AMACR	4	300	1.33		CYB561	2	128	1.56		PLA2G4A	2	114	1.75		STAP1	3	110	2.73		POMGNT2	3	180	1.67
17	AFG3L2	11	920	1.2		CLPB	4	300	1.33		CYP27A1	2	128	1.56		SPG7	2	114	1.75		TMEM199	3	110	2.73		PYGM	3	180	1.67
18	MTFMT	10	920	1.09		GBA2	4	300	1.33		GFER	2	128	1.56		YARS2	2	114	1.75		ABHD5	2	110	1.82		SPG7	3	180	1.67
19	ADCK3	9	920	0.98		HK1	4	300	1.33		GYG1	2	128	1.56		AARS2	1	114	0.88		HFE	2	110	1.82		APOE	2	180	1.11
20	KIF5A	9	920	0.98		MT-ND5	4	300	1.33		HFE	2	128	1.56		ABCB4	1	114	0.88		LIPA	2	110	1.82		ATP7A	2	180	1.11
21	SLC2A1	9	920	0.98		OPA3	4	300	1.33		LDLRAP1	2	128	1.56		ABCC6	1	114	0.88		SLC22A12	2	110	1.82		COX20	2	180	1.11
22	TBK1	9	920	0.98		ABHD12	3	300	1		LIPE	2	128	1.56		ADCK3	1	114	0.88		ABCG5	1	110	0.91		DNA2	2	180	1.11
23	ELOVL4	8	920	0.87		AFG3L2	3	300	1		MT-ND5	2	128	1.56		ADK	1	114	0.88		ABCG8	1	110	0.91		DNAJC5	2	180	1.11
24	GDAP1	8	920	0.87		BTD	3	300	1		MT-TF	2	128	1.56		AHCY	1	114	0.88		ATP8B1	1	110	0.91		ETFDH	2	180	1.11
25	NEU1	8	920	0.87		C12orf65	3	300	1		ABCC2	1	128	0.78		ALDOB	1	114	0.88		COQ8A	1	110	0.91		GAMT	2	180	1.11
26	BSCL2	7	920	0.76		COQ2	3	300	1		AGL	1	128	0.78		ANGPTL3	1	114	0.88		COQ8B	1	110	0.91		HEXB	2	180	1.11
27	COX20	7	920	0.76		DHDDS	3	300	1		ALDOA	1	128	0.78		ATP13A2	1	114	0.88		DGKE	1	110	0.91		MFSD8	2	180	1.11
28	CTSF	7	920	0.76		GLA	3	300	1		ATP13A2	1	128	0.78		ATP7B	1	114	0.88		FTL	1	110	0.91		MPV17	2	180	1.11
29	GRIA3	7	920	0.76		IARS2	3	300	1		ATP7B	1	128	0.78		COQ2	1	114	0.88		GFER	1	110	0.91		MTFMT	2	180	1.11
30	HSD17B4	7	920	0.76		NDUFS2	3	300	1		B3GAT3	1	128	0.78		COQ8A	1	114	0.88		GGT1	1	110	0.91		MT-ND5	2	180	1.11
31	MT-ATP6	7	920	0.76		NEU1	3	300	1		CHKB	1	128	0.78		DLD	1	114	0.88		HSD11B1	1	110	0.91		MT-TL1	2	180	1.11
32	MT-ND6	7	920	0.76		NEUROD1	3	300	1		CP	1	128	0.78		DPYD	1	114	0.88		MICU1	1	110	0.91		MT-TN	2	180	1.11
33	SYNJ1	7	920	0.76		PEX6	3	300	1		CTSA	1	128	0.78		DPYS	1	114	0.88		PEPD	1	110	0.91		POLR3GL	2	180	1.11
34	VPS13A	7	920	0.76		PNPT1	3	300	1		DGKE	1	128	0.78		DTNBP1	1	114	0.88		PGAM2	1	110	0.91		RRM2B	2	180	1.11
35	SBF1	6	920	0.65		RRM2B	3	300	1		DLD	1	128	0.78		FARSB	1	114	0.88		PSAP	1	110	0.91		SBF1	2	180	1.11
36	TWNK	6	920	0.65		SPG11	3	300	1		DNAJC5	1	128	0.78		G6PC	1	114	0.88		SLC25A32	1	110	0.91		SLC6A19	2	180	1.11
37	MRPL3	5	920	0.54		SRD5A3	3	300	1		DTNBP1	1	128	0.78		GALC	1	114	0.88		SLC2A9	1	110	0.91		TBK1	2	180	1.11
38	MTO1	5	920	0.54		TLCD3B	3	300	1		ETFDH	1	128	0.78		GCK	1	114	0.88		SLC40A1	1	110	0.91		TWNK	2	180	1.11
39	MT-RNR1	5	920	0.54		TYR	3	300	1		GAA	1	128	0.78		GPT2	1	114	0.88		SPG11	1	110	0.91		YARS2	2	180	1.11
40	NAGLU	5	920	0.54		ACO2	2	300	0.67		GBE1	1	128	0.78		HFE	1	114	0.88		TRMT5	1	110	0.91		AARS2	1	180	0.56
41	NPC1	5	920	0.54		AIMP1	2	300	0.67		GNPTAB	1	128	0.78		HJV	1	114	0.88		VPS13B	1	110	0.91		AGL	1	180	0.56
42	NUS1	5	920	0.54		APOB	2	300	0.67		GPT2	1	128	0.78		HNF1B	1	114	0.88		A4GALT	0	110	0		AHCY	1	180	0.56
43	SLC6A17	5	920	0.54		CLN5	2	300	0.67		HNF4A	1	128	0.78		HPS1	1	114	0.88		AARS2	0	110	0		ALDOA	1	180	0.56
44	TRAPPC9	5	920	0.54		DPYD	2	300	0.67		HPS1	1	128	0.78		IARS2	1	114	0.88		ABCB11	0	110	0		APOPT1	1	180	0.56
45	ALDH18A1	4	920	0.43		ELOVL4	2	300	0.67		HSD11B1	1	128	0.78		LARS2	1	114	0.88		ABCB4	0	110	0		BTD	1	180	0.56
46	AMACR	4	920	0.43		FBP1	2	300	0.67		LAMP2	1	128	0.78		LDLRAP1	1	114	0.88		ABCB6	0	110	0		C1QBP	1	180	0.56
47	APOB	4	920	0.43		GFER	2	300	0.67		LIPC	1	128	0.78		MBOAT7	1	114	0.88		ABCB7	0	110	0		CHCHD10	1	180	0.56
48	BTD	4	920	0.43		GRN	2	300	0.67		LPL	1	128	0.78		MBTPS1	1	114	0.88		ABCC2	0	110	0		CHKB	1	180	0.56
49	CHCHD10	4	920	0.43		GYG2	2	300	0.67		MCEE	1	128	0.78		MPV17	1	114	0.88		ABCC6	0	110	0		CHRNE	1	180	0.56
50	CHCHD2	4	920	0.43		HPS4	2	300	0.67		MRPL44	1	128	0.78		NAGLU	1	114	0.88		ABCC8	0	110	0		COQ8A	1	180	0.56
51	DNAJC5	4	920	0.43		HSD17B4	2	300	0.67		MT-ATP6	1	128	0.78		NPC1	1	114	0.88		ABCD1	0	110	0		COQ8B	1	180	0.56
52	GLA	4	920	0.43		ITPR1	2	300	0.67		MT-CO2	1	128	0.78		OGDHL	1	114	0.88		ABHD12	0	110	0		CPT2	1	180	0.56
53	HTRA2	4	920	0.43		KIF1A	2	300	0.67		MTFMT	1	128	0.78		OPA3	1	114	0.88		ACO2	0	110	0		DNM2	1	180	0.56
54	MTMR2	4	920	0.43		MTFMT	2	300	0.67		MTHFR	1	128	0.78		OTC	1	114	0.88		ACSF3	0	110	0		ETFB	1	180	0.56
55	OPA3	4	920	0.43		MTM1	2	300	0.67		MTM1	1	128	0.78		PEPD	1	114	0.88		ACY1	0	110	0		FIG4	1	180	0.56
56	PNPLA6	4	920	0.43		MT-TF	2	300	0.67		MT-ND3	1	128	0.78		PGAM2	1	114	0.88		ADAR	0	110	0		FKRP	1	180	0.56
57	PNPT1	4	920	0.43		MT-TN	2	300	0.67		MT-TL1	1	128	0.78		PLIN1	1	114	0.88		ADCK3	0	110	0		GAA	1	180	0.56
58	SRD5A2	4	920	0.43		PEX1	2	300	0.67		MT-TV	1	128	0.78		POLR3B	1	114	0.88		ADK	0	110	0		GFPT1	1	180	0.56
59	ZFYVE26	4	920	0.43		PEX3	2	300	0.67		NARS2	1	128	0.78		SLC25A32	1	114	0.88		AFG3L2	0	110	0		HADHA	1	180	0.56
60	ABHD12	3	920	0.33		POLR3B	2	300	0.67		OGDHL	1	128	0.78		TECPR2	1	114	0.88		AGA	0	110	0		HADHB	1	180	0.56
61	ACO2	3	920	0.33		POLR3GL	2	300	0.67		PARS2	1	128	0.78		TREX1	1	114	0.88		AGL	0	110	0		HARS1	1	180	0.56
62	ALDH3A2	3	920	0.33		PRPS1	2	300	0.67		PCCA	1	128	0.78		TWNK	1	114	0.88		AGPAT2	0	110	0		HNF1B	1	180	0.56
63	C12orf65	3	920	0.33		SCO2	2	300	0.67		PCCB	1	128	0.78		UGT1A1	1	114	0.88		AGXT2	0	110	0		LPIN1	1	180	0.56
64	COQ8A	3	920	0.33		SLC25A46	2	300	0.67		PGM1	1	128	0.78		A4GALT	0	114	0		AHCY	0	110	0		LYST	1	180	0.56
65	CYP7B1	3	920	0.33		TACO1	2	300	0.67		PIGG	1	128	0.78		ABCA1	0	114	0		AIFM1	0	110	0		MAN2B1	1	180	0.56
66	DARS2	3	920	0.33		ADAR	1	300	0.33		PNPLA2	1	128	0.78		ABCB6	0	114	0		AIMP1	0	110	0		MICU1	1	180	0.56
67	DDC	3	920	0.33		ALDH3A2	1	300	0.33		PRKAG2	1	128	0.78		ABCB7	0	114	0		AK7	0	110	0		MRPL44	1	180	0.56
68	DNM2	3	920	0.33		ALG6	1	300	0.33		PRRT2	1	128	0.78		ABCC8	0	114	0		ALDH18A1	0	110	0		MT-ATP6	1	180	0.56
69	GALC	3	920	0.33		APOPT1	1	300	0.33		SACS	1	128	0.78		ABCD1	0	114	0		ALDH3A2	0	110	0		MT-TV	1	180	0.56
70	GPT2	3	920	0.33		ARSG	1	300	0.33		SLC25A4	1	128	0.78		ABCG5	0	114	0		ALDOA	0	110	0		NDUFAF1	1	180	0.56
71	GRID2	3	920	0.33		ATAD3A	1	300	0.33		SLC2A9	1	128	0.78		ABCG8	0	114	0		ALDOB	0	110	0		NPC2	1	180	0.56
72	LARS2	3	920	0.33		ATP13A2	1	300	0.33		SPG7	1	128	0.78		ABHD12	0	114	0		ALG12	0	110	0		OAT	1	180	0.56
73	MARS1	3	920	0.33		B3GAT3	1	300	0.33		TMEM70	1	128	0.78		ACO2	0	114	0		ALG6	0	110	0		PDXK	1	180	0.56
74	MFN2	3	920	0.33		BLOC1S6	1	300	0.33		TREX1	1	128	0.78		ACSF3	0	114	0		ALOXE3	0	110	0		PGAM2	1	180	0.56
75	MTHFR	3	920	0.33		C1QBP	1	300	0.33		TRMT5	1	128	0.78		ACY1	0	114	0		AMACR	0	110	0		PGM1	1	180	0.56
76	MT-ND5	3	920	0.33		CARS2	1	300	0.33		TSFM	1	128	0.78		ADAR	0	114	0		AP1S2	0	110	0		POLR3A	1	180	0.56
77	MT-TK	3	920	0.33		CHST6	1	300	0.33		A4GALT	0	128	0		AFG3L2	0	114	0		AP2S1	0	110	0		POLR3B	1	180	0.56
78	MT-TL1	3	920	0.33		CLN3	1	300	0.33		AARS2	0	128	0		AGA	0	114	0		AP4E1	0	110	0		PSAP	1	180	0.56
79	PEX6	3	920	0.33		CLN6	1	300	0.33		ABCB11	0	128	0		AGL	0	114	0		AP4S1	0	110	0		PTRH2	1	180	0.56
80	POLR3A	3	920	0.33		CP	1	300	0.33		ABCB6	0	128	0		AGPAT2	0	114	0		APOA1	0	110	0		PUS1	1	180	0.56
81	POLR3B	3	920	0.33		DNA2	1	300	0.33		ABCB7	0	128	0		AGXT2	0	114	0		APOPT1	0	110	0		RNASEH1	1	180	0.56
82	PRPS1	3	920	0.33		DSE	1	300	0.33		ABCC8	0	128	0		AIFM1	0	114	0		APPL1	0	110	0		SAMHD1	1	180	0.56
83	PRRT2	3	920	0.33		FOXRED1	1	300	0.33		ABCD1	0	128	0		AIMP1	0	114	0		ARCN1	0	110	0		SGPL1	1	180	0.56
84	SLC19A3	3	920	0.33		FTL	1	300	0.33		ABCG5	0	128	0		AK7	0	114	0		ARG1	0	110	0		SLC25A21	1	180	0.56
85	SLC6A19	3	920	0.33		GALC	1	300	0.33		ABCG8	0	128	0		ALDH18A1	0	114	0		ARSA	0	110	0		SLC25A32	1	180	0.56
86	SPG20	3	920	0.33		GCK	1	300	0.33		ABHD12	0	128	0		ALDH3A2	0	114	0		ARSG	0	110	0		SLC25A4	1	180	0.56
87	SRD5A3	3	920	0.33		GNS	1	300	0.33		ABHD5	0	128	0		ALDOA	0	114	0		ASAH1	0	110	0		SLC2A1	1	180	0.56
88	SYT14	3	920	0.33		HFE	1	300	0.33		ACO2	0	128	0		ALG12	0	114	0		ASL	0	110	0		SMS	1	180	0.56
89	TANGO2	3	920	0.33		HNF4A	1	300	0.33		ACSF3	0	128	0		ALG6	0	114	0		ATAD3A	0	110	0		SPG11	1	180	0.56
90	TRAPPC2L	3	920	0.33		HPS1	1	300	0.33		ACY1	0	128	0		ALOXE3	0	114	0		ATP13A2	0	110	0		SPG20	1	180	0.56
91	TTC19	3	920	0.33		IMPDH1	1	300	0.33		ADAR	0	128	0		AP1S2	0	114	0		ATP5F1A	0	110	0		SYT2	1	180	0.56
92	ABCB7	2	920	0.22		KARS1	1	300	0.33		ADCK3	0	128	0		AP2S1	0	114	0		ATP5F1E	0	110	0		TK2	1	180	0.56
93	AGPAT2	2	920	0.22		LRRK2	1	300	0.33		ADK	0	128	0		AP4E1	0	114	0		ATP6AP2	0	110	0		TSFM	1	180	0.56
94	AIMP1	2	920	0.22		MBTPS1	1	300	0.33		AFG3L2	0	128	0		AP4S1	0	114	0		ATP7A	0	110	0		A4GALT	0	180	0
95	AP4S1	2	920	0.22		MMACHC	1	300	0.33		AGA	0	128	0		APOA1	0	114	0		ATP7B	0	110	0		ABCA1	0	180	0
96	ATAD3A	2	920	0.22		MPV17	1	300	0.33		AGPAT2	0	128	0		APOA5	0	114	0		B3GALT6	0	110	0		ABCB11	0	180	0
97	ATP7B	2	920	0.22		MT-ATP6	1	300	0.33		AHCY	0	128	0		APOE	0	114	0		B3GAT3	0	110	0		ABCB4	0	180	0
98	CLN5	2	920	0.22		MTHFR	1	300	0.33		AIFM1	0	128	0		APOPT1	0	114	0		B4GALNT1	0	110	0		ABCB6	0	180	0
99	CLN6	2	920	0.22		MT-ND3	1	300	0.33		AIMP1	0	128	0		APPL1	0	114	0		B4GALT7	0	110	0		ABCB7	0	180	0
100	CLPB	2	920	0.22		MT-ND4	1	300	0.33		AK7	0	128	0		ARCN1	0	114	0		BCAP31	0	110	0		ABCC2	0	180	0
101	CLPP	2	920	0.22		MT-ND6	1	300	0.33		ALDH18A1	0	128	0		ARG1	0	114	0		BLOC1S6	0	110	0		ABCC6	0	180	0
102	COG4	2	920	0.22		NBAS	1	300	0.33		ALDH3A2	0	128	0		ARSA	0	114	0		BSCL2	0	110	0		ABCC8	0	180	0
103	CP	2	920	0.22		NDUFA1	1	300	0.33		ALDOB	0	128	0		ARSG	0	114	0		BTD	0	110	0		ABCD1	0	180	0
104	DPYD	2	920	0.22		NGLY1	1	300	0.33		ALG12	0	128	0		ASAH1	0	114	0		C12orf65	0	110	0		ABCG5	0	180	0
105	DYNC1H1	2	920	0.22		NUS1	1	300	0.33		ALG6	0	128	0		ASL	0	114	0		C1QBP	0	110	0		ABCG8	0	180	0
106	ECHS1	2	920	0.22		OAT	1	300	0.33		ALOXE3	0	128	0		ATAD3A	0	114	0		CARS2	0	110	0		ABHD12	0	180	0
107	ELP2	2	920	0.22		OPA1	1	300	0.33		AMACR	0	128	0		ATP5F1A	0	114	0		CBS	0	110	0		ABHD5	0	180	0
108	ENTPD1	2	920	0.22		PAH	1	300	0.33		ANGPTL3	0	128	0		ATP5F1E	0	114	0		CHCHD10	0	110	0		ACO2	0	180	0
109	FARSB	2	920	0.22		PCK2	1	300	0.33		AP1S2	0	128	0		ATP6AP2	0	114	0		CHCHD2	0	110	0		ACSF3	0	180	0
110	FIG4	2	920	0.22		PDHA1	1	300	0.33		AP2S1	0	128	0		ATP7A	0	114	0		CHKB	0	110	0		ACY1	0	180	0
111	GAMT	2	920	0.22		PDXK	1	300	0.33		AP4E1	0	128	0		B3GALT6	0	114	0		CHRNE	0	110	0		ADAR	0	180	0
112	GFER	2	920	0.22		PEX7	1	300	0.33		AP4S1	0	128	0		B3GAT3	0	114	0		CHST6	0	110	0		ADCK3	0	180	0
113	GNS	2	920	0.22		PNPLA6	1	300	0.33		APOA1	0	128	0		B4GALNT1	0	114	0		CLCN2	0	110	0		ADK	0	180	0
114	GPAA1	2	920	0.22		POLG2	1	300	0.33		APOA5	0	128	0		B4GALT7	0	114	0		CLN3	0	110	0		AFG3L2	0	180	0
115	GRN	2	920	0.22		POLR3A	1	300	0.33		APOPT1	0	128	0		BCAP31	0	114	0		CLN5	0	110	0		AGA	0	180	0
116	GYG2	2	920	0.22		PSAT1	1	300	0.33		APPL1	0	128	0		BLOC1S6	0	114	0		CLN6	0	110	0		AGPAT2	0	180	0
117	HNF1B	2	920	0.22		RNASEH1	1	300	0.33		ARCN1	0	128	0		BSCL2	0	114	0		CLN8	0	110	0		AGXT2	0	180	0
118	IARS2	2	920	0.22		SBF1	1	300	0.33		ARG1	0	128	0		BTD	0	114	0		CLPB	0	110	0		AIFM1	0	180	0
119	KARS1	2	920	0.22		SERAC1	1	300	0.33		ARSA	0	128	0		C12orf65	0	114	0		CLPP	0	110	0		AIMP1	0	180	0
120	L2HGDH	2	920	0.22		SLC52A2	1	300	0.33		ARSG	0	128	0		C1QBP	0	114	0		CLTC	0	110	0		AK7	0	180	0
121	MCOLN1	2	920	0.22		SPATA5	1	300	0.33		ASAH1	0	128	0		CARS2	0	114	0		COA3	0	110	0		ALDH18A1	0	180	0
122	MPV17	2	920	0.22		TBC1D24	1	300	0.33		ASL	0	128	0		CBS	0	114	0		COA7	0	110	0		ALDH3A2	0	180	0
123	MTM1	2	920	0.22		TK2	1	300	0.33		ATAD3A	0	128	0		CHCHD10	0	114	0		COG4	0	110	0		ALDOB	0	180	0
124	MT-TF	2	920	0.22		TPK1	1	300	0.33		ATP5F1A	0	128	0		CHCHD2	0	114	0		COQ2	0	110	0		ALG12	0	180	0
125	NPC2	2	920	0.22		TREX1	1	300	0.33		ATP5F1E	0	128	0		CHKB	0	114	0		COQ6	0	110	0		ALG6	0	180	0
126	NUBPL	2	920	0.22		TWNK	1	300	0.33		ATP6AP2	0	128	0		CHRNE	0	114	0		COX20	0	110	0		ALOXE3	0	180	0
127	PANK2	2	920	0.22		TXN2	1	300	0.33		ATP7A	0	128	0		CHST6	0	114	0		CP	0	110	0		AMACR	0	180	0
128	PEX7	2	920	0.22		ZNF143	1	300	0.33		ATP8B1	0	128	0		CLCN2	0	114	0		CPT1C	0	110	0		ANGPTL3	0	180	0
129	PINK1	2	920	0.22		A4GALT	0	300	0		B3GALT6	0	128	0		CLN3	0	114	0		CPT2	0	110	0		AP1S2	0	180	0
130	PNKD	2	920	0.22		ABCA1	0	300	0		B4GALNT1	0	128	0		CLN5	0	114	0		CTSA	0	110	0		AP2S1	0	180	0
131	POLG2	2	920	0.22		ABCB11	0	300	0		B4GALT7	0	128	0		CLN6	0	114	0		CTSB	0	110	0		AP4E1	0	180	0
132	POMGNT2	2	920	0.22		ABCB4	0	300	0		BCAP31	0	128	0		CLN8	0	114	0		CTSC	0	110	0		AP4S1	0	180	0
133	PPM1K	2	920	0.22		ABCB6	0	300	0		BLOC1S6	0	128	0		CLPB	0	114	0		CTSD	0	110	0		APOA1	0	180	0
134	PTRH2	2	920	0.22		ABCB7	0	300	0		BSCL2	0	128	0		CLPP	0	114	0		CTSF	0	110	0		APOA5	0	180	0
135	RIC3	2	920	0.22		ABCC2	0	300	0		BTD	0	128	0		CLTC	0	114	0		CTSK	0	110	0		APOB	0	180	0
136	RRM2B	2	920	0.22		ABCC8	0	300	0		C12orf65	0	128	0		COA3	0	114	0		CUBN	0	110	0		APPL1	0	180	0
137	SBF2	2	920	0.22		ABCD1	0	300	0		C1QBP	0	128	0		COA7	0	114	0		CYB561	0	110	0		ARCN1	0	180	0
138	SEPSECS	2	920	0.22		ABCG5	0	300	0		CARS2	0	128	0		COG4	0	114	0		CYCS	0	110	0		ARG1	0	180	0
139	SGPL1	2	920	0.22		ABCG8	0	300	0		CBS	0	128	0		COQ6	0	114	0		CYP27A1	0	110	0		ARSA	0	180	0
140	SLC10A7	2	920	0.22		ABHD5	0	300	0		CHCHD10	0	128	0		COQ8B	0	114	0		CYP7B1	0	110	0		ARSG	0	180	0
141	SLC25A46	2	920	0.22		ACSF3	0	300	0		CHCHD2	0	128	0		COX20	0	114	0		DARS2	0	110	0		ASAH1	0	180	0
142	SLC45A1	2	920	0.22		ACY1	0	300	0		CHRNE	0	128	0		CP	0	114	0		DDC	0	110	0		ASL	0	180	0
143	SNX14	2	920	0.22		ADCK3	0	300	0		CHST6	0	128	0		CPT1C	0	114	0		DDHD1	0	110	0		ATAD3A	0	180	0
144	SPTLC2	2	920	0.22		ADK	0	300	0		CLN3	0	128	0		CPT2	0	114	0		DDHD2	0	110	0		ATP13A2	0	180	0
145	TACO1	2	920	0.22		AGA	0	300	0		CLN5	0	128	0		CTSA	0	114	0		DEGS1	0	110	0		ATP5F1A	0	180	0
146	TECPR2	2	920	0.22		AGL	0	300	0		CLN6	0	128	0		CTSB	0	114	0		DHDDS	0	110	0		ATP5F1E	0	180	0
147	TFAM	2	920	0.22		AGPAT2	0	300	0		CLN8	0	128	0		CTSC	0	114	0		DLD	0	110	0		ATP6AP2	0	180	0
148	TPP1	2	920	0.22		AGXT2	0	300	0		CLPB	0	128	0		CTSD	0	114	0		DLG4	0	110	0		ATP7B	0	180	0
149	VPS13C	2	920	0.22		AHCY	0	300	0		CLPP	0	128	0		CTSF	0	114	0		DNA2	0	110	0		ATP8B1	0	180	0
150	WDR45	2	920	0.22		AIFM1	0	300	0		CLTC	0	128	0		CTSK	0	114	0		DNAJC5	0	110	0		B3GALT6	0	180	0
151	ABCA1	1	920	0.11		AK7	0	300	0		COA3	0	128	0		CUBN	0	114	0		DNM2	0	110	0		B3GAT3	0	180	0
152	ACSF3	1	920	0.11		ALDH18A1	0	300	0		COA7	0	128	0		CYB561	0	114	0		DPYD	0	110	0		B4GALNT1	0	180	0
153	ACY1	1	920	0.11		ALDOA	0	300	0		COG4	0	128	0		CYCS	0	114	0		DPYS	0	110	0		B4GALT7	0	180	0
154	ADAR	1	920	0.11		ALDOB	0	300	0		COQ2	0	128	0		CYP27A1	0	114	0		DSE	0	110	0		BCAP31	0	180	0
155	ADK	1	920	0.11		ALG12	0	300	0		COQ6	0	128	0		CYP7B1	0	114	0		DTNBP1	0	110	0		BLOC1S6	0	180	0
156	AGA	1	920	0.11		ALOXE3	0	300	0		COQ8A	0	128	0		DARS2	0	114	0		DUT	0	110	0		C12orf65	0	180	0
157	AIFM1	1	920	0.11		ANGPTL3	0	300	0		COQ8B	0	128	0		DDC	0	114	0		DYNC1H1	0	110	0		CARS2	0	180	0
158	ALG6	1	920	0.11		AP1S2	0	300	0		COX20	0	128	0		DDHD1	0	114	0		ECHS1	0	110	0		CBS	0	180	0
159	AP1S2	1	920	0.11		AP2S1	0	300	0		CPT1C	0	128	0		DDHD2	0	114	0		ELOVL4	0	110	0		CHCHD2	0	180	0
160	AP4E1	1	920	0.11		AP4E1	0	300	0		CPT2	0	128	0		DEGS1	0	114	0		ELOVL5	0	110	0		CHST6	0	180	0
161	APOPT1	1	920	0.11		AP4S1	0	300	0		CTSB	0	128	0		DGKE	0	114	0		ELP2	0	110	0		CLCN2	0	180	0
162	ARCN1	1	920	0.11		APOA1	0	300	0		CTSC	0	128	0		DHDDS	0	114	0		ENPP1	0	110	0		CLN3	0	180	0
163	ARG1	1	920	0.11		APOA5	0	300	0		CTSD	0	128	0		DLG4	0	114	0		ENTPD1	0	110	0		CLN5	0	180	0
164	ARSA	1	920	0.11		APOE	0	300	0		CTSF	0	128	0		DNA2	0	114	0		ERAL1	0	110	0		CLN6	0	180	0
165	ASL	1	920	0.11		APPL1	0	300	0		CTSK	0	128	0		DNAJC5	0	114	0		ESR2	0	110	0		CLN8	0	180	0
166	ATP5F1A	1	920	0.11		ARCN1	0	300	0		CUBN	0	128	0		DNM2	0	114	0		ETFB	0	110	0		CLPB	0	180	0
167	ATP5F1E	1	920	0.11		ARG1	0	300	0		CYCS	0	128	0		DSE	0	114	0		ETFDH	0	110	0		CLPP	0	180	0
168	ATP6AP2	1	920	0.11		ARSA	0	300	0		CYP7B1	0	128	0		DUT	0	114	0		EXT1	0	110	0		CLTC	0	180	0
169	B3GAT3	1	920	0.11		ASAH1	0	300	0		DARS2	0	128	0		DYNC1H1	0	114	0		EXT2	0	110	0		COA3	0	180	0
170	B4GALNT1	1	920	0.11		ASL	0	300	0		DDC	0	128	0		ECHS1	0	114	0		FAAH2	0	110	0		COA7	0	180	0
171	BCAP31	1	920	0.11		ATP5F1A	0	300	0		DDHD1	0	128	0		ELOVL4	0	114	0		FARS2	0	110	0		COG4	0	180	0
172	BLOC1S6	1	920	0.11		ATP5F1E	0	300	0		DDHD2	0	128	0		ELOVL5	0	114	0		FARSB	0	110	0		COQ2	0	180	0
173	CARS2	1	920	0.11		ATP6AP2	0	300	0		DEGS1	0	128	0		ELP2	0	114	0		FBP1	0	110	0		COQ6	0	180	0
174	CBS	1	920	0.11		ATP7A	0	300	0		DHDDS	0	128	0		ENPP1	0	114	0		FIG4	0	110	0		CP	0	180	0
175	CHKB	1	920	0.11		ATP7B	0	300	0		DLG4	0	128	0		ENTPD1	0	114	0		FKRP	0	110	0		CPT1C	0	180	0
176	CLCN2	1	920	0.11		ATP8B1	0	300	0		DNA2	0	128	0		ERAL1	0	114	0		FMO3	0	110	0		CTSA	0	180	0
177	CLN3	1	920	0.11		B3GALT6	0	300	0		DNM2	0	128	0		ESR2	0	114	0		FOXRED1	0	110	0		CTSB	0	180	0
178	CLN8	1	920	0.11		B4GALNT1	0	300	0		DPYD	0	128	0		ETFB	0	114	0		G6PC	0	110	0		CTSC	0	180	0
179	CLTC	1	920	0.11		B4GALT7	0	300	0		DPYS	0	128	0		ETFDH	0	114	0		GAA	0	110	0		CTSD	0	180	0
180	COA3	1	920	0.11		BCAP31	0	300	0		DSE	0	128	0		EXT1	0	114	0		GALC	0	110	0		CTSF	0	180	0
181	COA7	1	920	0.11		BSCL2	0	300	0		DUT	0	128	0		EXT2	0	114	0		GALNS	0	110	0		CTSK	0	180	0
182	COQ2	1	920	0.11		CBS	0	300	0		DYNC1H1	0	128	0		FAAH2	0	114	0		GAMT	0	110	0		CUBN	0	180	0
183	CPT1C	1	920	0.11		CHCHD10	0	300	0		ECHS1	0	128	0		FARS2	0	114	0		GANAB	0	110	0		CYB561	0	180	0
184	CTSA	1	920	0.11		CHCHD2	0	300	0		ELOVL4	0	128	0		FIG4	0	114	0		GATA1	0	110	0		CYCS	0	180	0
185	CYP27A1	1	920	0.11		CHKB	0	300	0		ELOVL5	0	128	0		FKRP	0	114	0		GBA	0	110	0		CYP27A1	0	180	0
186	DDHD1	1	920	0.11		CHRNE	0	300	0		ELP2	0	128	0		FOXRED1	0	114	0		GBA2	0	110	0		CYP7B1	0	180	0
187	DDHD2	1	920	0.11		CLCN2	0	300	0		ENPP1	0	128	0		FTL	0	114	0		GBE1	0	110	0		DARS2	0	180	0
188	DEGS1	1	920	0.11		CLN8	0	300	0		ENTPD1	0	128	0		GAA	0	114	0		GCDH	0	110	0		DDC	0	180	0
189	DNA2	1	920	0.11		CLPP	0	300	0		ERAL1	0	128	0		GALNS	0	114	0		GCH1	0	110	0		DDHD1	0	180	0
190	ELOVL5	1	920	0.11		CLTC	0	300	0		ESR2	0	128	0		GAMT	0	114	0		GCK	0	110	0		DDHD2	0	180	0
191	FAAH2	1	920	0.11		COA3	0	300	0		ETFB	0	128	0		GATA1	0	114	0		GDAP1	0	110	0		DEGS1	0	180	0
192	FARS2	1	920	0.11		COA7	0	300	0		EXT1	0	128	0		GBA	0	114	0		GFPT1	0	110	0		DGKE	0	180	0
193	FOXRED1	1	920	0.11		COG4	0	300	0		EXT2	0	128	0		GBA2	0	114	0		GLA	0	110	0		DHDDS	0	180	0
194	GAA	1	920	0.11		COQ6	0	300	0		FAAH2	0	128	0		GBE1	0	114	0		GLB1	0	110	0		DLD	0	180	0
195	GALNS	1	920	0.11		COQ8A	0	300	0		FARS2	0	128	0		GCDH	0	114	0		GLUL	0	110	0		DPYD	0	180	0
196	GBE1	1	920	0.11		COQ8B	0	300	0		FARSB	0	128	0		GCH1	0	114	0		GMPPB	0	110	0		DPYS	0	180	0
197	GCDH	1	920	0.11		COX20	0	300	0		FBP1	0	128	0		GDAP1	0	114	0		GNE	0	110	0		DSE	0	180	0
198	GCH1	1	920	0.11		CPT1C	0	300	0		FIG4	0	128	0		GFER	0	114	0		GNPNAT1	0	110	0		DTNBP1	0	180	0
199	GGT1	1	920	0.11		CPT2	0	300	0		FKRP	0	128	0		GFPT1	0	114	0		GNPTAB	0	110	0		DUT	0	180	0
200	GLB1	1	920	0.11		CTSA	0	300	0		FMO3	0	128	0		GGT1	0	114	0		GNPTG	0	110	0		ECHS1	0	180	0
201	GLUL	1	920	0.11		CTSB	0	300	0		FOXRED1	0	128	0		GLA	0	114	0		GNS	0	110	0		ELOVL4	0	180	0
202	GNE	1	920	0.11		CTSC	0	300	0		FTL	0	128	0		GLB1	0	114	0		GPAA1	0	110	0		ELOVL5	0	180	0
203	GRIA4	1	920	0.11		CTSF	0	300	0		G6PC	0	128	0		GLUL	0	114	0		GPT2	0	110	0		ELP2	0	180	0
204	GRM1	1	920	0.11		CTSK	0	300	0		GALC	0	128	0		GMPPB	0	114	0		GRIA3	0	110	0		ENPP1	0	180	0
205	HADHB	1	920	0.11		CUBN	0	300	0		GALNS	0	128	0		GNE	0	114	0		GRIA4	0	110	0		ENTPD1	0	180	0
206	HARS1	1	920	0.11		CYB561	0	300	0		GAMT	0	128	0		GNPNAT1	0	114	0		GRID2	0	110	0		ERAL1	0	180	0
207	HEXA	1	920	0.11		CYCS	0	300	0		GANAB	0	128	0		GNPTAB	0	114	0		GRM1	0	110	0		ESR2	0	180	0
208	HEXB	1	920	0.11		CYP27A1	0	300	0		GATA1	0	128	0		GNPTG	0	114	0		GRN	0	110	0		EXT1	0	180	0
209	HYAL1	1	920	0.11		CYP7B1	0	300	0		GBA	0	128	0		GNS	0	114	0		GYG1	0	110	0		EXT2	0	180	0
210	IFIH1	1	920	0.11		DARS2	0	300	0		GBA2	0	128	0		GPAA1	0	114	0		GYG2	0	110	0		FAAH2	0	180	0
211	LARS1	1	920	0.11		DDC	0	300	0		GCDH	0	128	0		GRIA3	0	114	0		HADHA	0	110	0		FARS2	0	180	0
212	LYRM7	1	920	0.11		DDHD1	0	300	0		GCH1	0	128	0		GRIA4	0	114	0		HADHB	0	110	0		FARSB	0	180	0
213	LYST	1	920	0.11		DDHD2	0	300	0		GCK	0	128	0		GRID2	0	114	0		HARS1	0	110	0		FBP1	0	180	0
214	MBOAT7	1	920	0.11		DEGS1	0	300	0		GDAP1	0	128	0		GRM1	0	114	0		HEXA	0	110	0		FMO3	0	180	0
215	MCEE	1	920	0.11		DGKE	0	300	0		GFPT1	0	128	0		GRN	0	114	0		HEXB	0	110	0		FOXRED1	0	180	0
216	MFSD8	1	920	0.11		DLD	0	300	0		GGT1	0	128	0		GYG1	0	114	0		HGSNAT	0	110	0		FTL	0	180	0
217	MICU1	1	920	0.11		DNAJC5	0	300	0		GLB1	0	128	0		HADHA	0	114	0		HK1	0	110	0		G6PC	0	180	0
218	MRPL44	1	920	0.11		DNM2	0	300	0		GLUL	0	128	0		HADHB	0	114	0		HNF1A	0	110	0		GALNS	0	180	0
219	MRPS25	1	920	0.11		DPYS	0	300	0		GMPPB	0	128	0		HARS1	0	114	0		HNF4A	0	110	0		GANAB	0	180	0
220	MSTO1	1	920	0.11		DTNBP1	0	300	0		GNE	0	128	0		HEXA	0	114	0		HPS1	0	110	0		GATA1	0	180	0
221	MT-ND3	1	920	0.11		DUT	0	300	0		GNPNAT1	0	128	0		HEXB	0	114	0		HPS3	0	110	0		GBA	0	180	0
222	MT-ND4	1	920	0.11		DYNC1H1	0	300	0		GNPTG	0	128	0		HGSNAT	0	114	0		HPS4	0	110	0		GBA2	0	180	0
223	MTRR	1	920	0.11		ECHS1	0	300	0		GNS	0	128	0		HK1	0	114	0		HSD17B4	0	110	0		GBE1	0	180	0
224	MT-TV	1	920	0.11		ELOVL5	0	300	0		GPAA1	0	128	0		HNF1A	0	114	0		HTRA2	0	110	0		GCDH	0	180	0
225	NARS2	1	920	0.11		ELP2	0	300	0		GRIA3	0	128	0		HNF4A	0	114	0		HYAL1	0	110	0		GCH1	0	180	0
226	NDUFA1	1	920	0.11		ENPP1	0	300	0		GRIA4	0	128	0		HPS3	0	114	0		IARS2	0	110	0		GCK	0	180	0
227	NDUFA8	1	920	0.11		ENTPD1	0	300	0		GRID2	0	128	0		HPS4	0	114	0		IDH3A	0	110	0		GFER	0	180	0
228	NDUFAF1	1	920	0.11		ERAL1	0	300	0		GRM1	0	128	0		HSD11B1	0	114	0		IFIH1	0	110	0		GGT1	0	180	0
229	NDUFS8	1	920	0.11		ESR2	0	300	0		GRN	0	128	0		HSD17B4	0	114	0		IMPDH1	0	110	0		GLA	0	180	0
230	NEUROD1	1	920	0.11		ETFB	0	300	0		GYG2	0	128	0		HTRA2	0	114	0		INPPL1	0	110	0		GLB1	0	180	0
231	NGLY1	1	920	0.11		ETFDH	0	300	0		HADHA	0	128	0		HYAL1	0	114	0		INS	0	110	0		GLUL	0	180	0
232	NHLRC1	1	920	0.11		EXT1	0	300	0		HADHB	0	128	0		IDH3A	0	114	0		ITPR1	0	110	0		GNPNAT1	0	180	0
233	NSUN2	1	920	0.11		EXT2	0	300	0		HARS1	0	128	0		IFIH1	0	114	0		KARS1	0	110	0		GNPTAB	0	180	0
234	PAH	1	920	0.11		FAAH2	0	300	0		HEXA	0	128	0		IMPDH1	0	114	0		KCNJ11	0	110	0		GNPTG	0	180	0
235	PARS2	1	920	0.11		FARS2	0	300	0		HEXB	0	128	0		INPPL1	0	114	0		KIF1A	0	110	0		GNS	0	180	0
236	PDHA1	1	920	0.11		FARSB	0	300	0		HGSNAT	0	128	0		INS	0	114	0		KIF5A	0	110	0		GPAA1	0	180	0
237	PDK3	1	920	0.11		FIG4	0	300	0		HJV	0	128	0		ITPR1	0	114	0		KLF11	0	110	0		GPT2	0	180	0
238	PDXK	1	920	0.11		FKRP	0	300	0		HK1	0	128	0		KARS1	0	114	0		L2HGDH	0	110	0		GRIA3	0	180	0
239	PEPD	1	920	0.11		FMO3	0	300	0		HNF1A	0	128	0		KCNJ11	0	114	0		LAMP2	0	110	0		GRIA4	0	180	0
240	PEX16	1	920	0.11		G6PC	0	300	0		HNF1B	0	128	0		KIF1A	0	114	0		LARS1	0	110	0		GRID2	0	180	0
241	PEX3	1	920	0.11		GAA	0	300	0		HPS3	0	128	0		KIF5A	0	114	0		LARS2	0	110	0		GRM1	0	180	0
242	PIGG	1	920	0.11		GALNS	0	300	0		HPS4	0	128	0		KLF11	0	114	0		LIPC	0	110	0		GRN	0	180	0
243	PIK3CA	1	920	0.11		GAMT	0	300	0		HSD17B4	0	128	0		L2HGDH	0	114	0		LONP1	0	110	0		GYG2	0	180	0
244	PIK3R1	1	920	0.11		GANAB	0	300	0		HTRA2	0	128	0		LAMP2	0	114	0		LPIN1	0	110	0		HEXA	0	180	0
245	PIK3R2	1	920	0.11		GATA1	0	300	0		HYAL1	0	128	0		LARS1	0	114	0		LRRK2	0	110	0		HFE	0	180	0
246	PLIN1	1	920	0.11		GBA	0	300	0		IARS2	0	128	0		LDLR	0	114	0		LYRM7	0	110	0		HGSNAT	0	180	0
247	POLR3GL	1	920	0.11		GBE1	0	300	0		IDH3A	0	128	0		LIPA	0	114	0		LYST	0	110	0		HJV	0	180	0
248	PSAP	1	920	0.11		GCDH	0	300	0		IFIH1	0	128	0		LIPC	0	114	0		MAN2B1	0	110	0		HK1	0	180	0
249	PSAT1	1	920	0.11		GCH1	0	300	0		IMPDH1	0	128	0		LIPE	0	114	0		MARS1	0	110	0		HNF1A	0	180	0
250	PUS1	1	920	0.11		GDAP1	0	300	0		INPPL1	0	128	0		LONP1	0	114	0		MAT2A	0	110	0		HNF4A	0	180	0
251	PYCR2	1	920	0.11		GFPT1	0	300	0		INS	0	128	0		LPIN1	0	114	0		MBOAT7	0	110	0		HPS1	0	180	0
252	RARS1	1	920	0.11		GGT1	0	300	0		ITPR1	0	128	0		LYRM7	0	114	0		MBTPS1	0	110	0		HPS3	0	180	0
253	RARS2	1	920	0.11		GLB1	0	300	0		KARS1	0	128	0		LYST	0	114	0		MCEE	0	110	0		HPS4	0	180	0
254	RNASEH1	1	920	0.11		GLUL	0	300	0		KCNJ11	0	128	0		MAN2B1	0	114	0		MCOLN1	0	110	0		HSD11B1	0	180	0
255	RPL10	1	920	0.11		GMPPB	0	300	0		KIF1A	0	128	0		MARS1	0	114	0		MFN2	0	110	0		HSD17B4	0	180	0
256	SAMHD1	1	920	0.11		GNE	0	300	0		KIF5A	0	128	0		MAT2A	0	114	0		MFSD8	0	110	0		HTRA2	0	180	0
257	SCARB2	1	920	0.11		GNPNAT1	0	300	0		KLF11	0	128	0		MCEE	0	114	0		MMACHC	0	110	0		HYAL1	0	180	0
258	SERAC1	1	920	0.11		GNPTAB	0	300	0		L2HGDH	0	128	0		MCOLN1	0	114	0		MPV17	0	110	0		IARS2	0	180	0
259	SGSH	1	920	0.11		GNPTG	0	300	0		LARS1	0	128	0		MFN2	0	114	0		MRPL3	0	110	0		IDH3A	0	180	0
260	SLC17A5	1	920	0.11		GPAA1	0	300	0		LARS2	0	128	0		MFSD8	0	114	0		MRPL44	0	110	0		IFIH1	0	180	0
261	SLC1A1	1	920	0.11		GPT2	0	300	0		LIPA	0	128	0		MICU1	0	114	0		MRPS25	0	110	0		IMPDH1	0	180	0
262	SLC1A3	1	920	0.11		GRIA3	0	300	0		LONP1	0	128	0		MMACHC	0	114	0		MSTO1	0	110	0		INPPL1	0	180	0
263	SLC25A21	1	920	0.11		GRIA4	0	300	0		LPIN1	0	128	0		MRPL3	0	114	0		MT-ATP6	0	110	0		INS	0	180	0
264	SLC25A26	1	920	0.11		GRID2	0	300	0		LRRK2	0	128	0		MRPL44	0	114	0		MT-CO2	0	110	0		ITPR1	0	180	0
265	SLC25A32	1	920	0.11		GRM1	0	300	0		LYRM7	0	128	0		MRPS25	0	114	0		MTFMT	0	110	0		KARS1	0	180	0
266	SLC25A4	1	920	0.11		GYG1	0	300	0		LYST	0	128	0		MSTO1	0	114	0		MTHFR	0	110	0		KCNJ11	0	180	0
267	SLC25A42	1	920	0.11		HADHA	0	300	0		MAN2B1	0	128	0		MT-ATP6	0	114	0		MTM1	0	110	0		KLF11	0	180	0
268	SLC3A1	1	920	0.11		HADHB	0	300	0		MARS1	0	128	0		MT-CO2	0	114	0		MTMR2	0	110	0		L2HGDH	0	180	0
269	SLC52A2	1	920	0.11		HARS1	0	300	0		MBOAT7	0	128	0		MTFMT	0	114	0		MT-ND3	0	110	0		LAMP2	0	180	0
270	SLC6A1	1	920	0.11		HEXA	0	300	0		MBTPS1	0	128	0		MTHFR	0	114	0		MT-ND4	0	110	0		LARS1	0	180	0
271	SMS	1	920	0.11		HEXB	0	300	0		MCOLN1	0	128	0		MTM1	0	114	0		MT-ND5	0	110	0		LARS2	0	180	0
272	SPATA5	1	920	0.11		HJV	0	300	0		MFN2	0	128	0		MTMR2	0	114	0		MT-ND6	0	110	0		LDLR	0	180	0
273	ST3GAL3	1	920	0.11		HNF1A	0	300	0		MFSD8	0	128	0		MT-ND3	0	114	0		MT-RNR1	0	110	0		LDLRAP1	0	180	0
274	STXBP1	1	920	0.11		HNF1B	0	300	0		MICU1	0	128	0		MT-ND4	0	114	0		MTRR	0	110	0		LIPA	0	180	0
275	SUCLG1	1	920	0.11		HPS3	0	300	0		MMACHC	0	128	0		MT-ND6	0	114	0		MT-TF	0	110	0		LIPC	0	180	0
276	SYN1	1	920	0.11		HSD11B1	0	300	0		MPV17	0	128	0		MTO1	0	114	0		MT-TK	0	110	0		LONP1	0	180	0
277	SYT2	1	920	0.11		HTRA2	0	300	0		MRPL3	0	128	0		MT-RNR1	0	114	0		MT-TL1	0	110	0		LPL	0	180	0
278	TBC1D24	1	920	0.11		HYAL1	0	300	0		MRPS25	0	128	0		MTRR	0	114	0		MT-TN	0	110	0		LRRK2	0	180	0
279	TBCK	1	920	0.11		IFIH1	0	300	0		MSTO1	0	128	0		MT-TF	0	114	0		MT-TV	0	110	0		LYRM7	0	180	0
280	TMEM70	1	920	0.11		INPPL1	0	300	0		MTMR2	0	128	0		MT-TK	0	114	0		MT-TW	0	110	0		MARS1	0	180	0
281	TMLHE	1	920	0.11		INS	0	300	0		MT-ND4	0	128	0		MT-TL1	0	114	0		NAGLU	0	110	0		MAT2A	0	180	0
282	TPK1	1	920	0.11		KCNJ11	0	300	0		MT-ND6	0	128	0		MT-TN	0	114	0		NARS2	0	110	0		MBOAT7	0	180	0
283	TREX1	1	920	0.11		KIF5A	0	300	0		MT-RNR1	0	128	0		MT-TV	0	114	0		NBAS	0	110	0		MBTPS1	0	180	0
284	TSFM	1	920	0.11		KLF11	0	300	0		MTRR	0	128	0		MT-TW	0	114	0		NDUFA1	0	110	0		MCEE	0	180	0
285	TXN2	1	920	0.11		L2HGDH	0	300	0		MT-TK	0	128	0		NARS2	0	114	0		NDUFA8	0	110	0		MCOLN1	0	180	0
286	UGT1A1	1	920	0.11		LAMP2	0	300	0		MT-TN	0	128	0		NBAS	0	114	0		NDUFAF1	0	110	0		MFN2	0	180	0
287	UMPS	1	920	0.11		LARS1	0	300	0		MT-TW	0	128	0		NDUFA1	0	114	0		NDUFS2	0	110	0		MMACHC	0	180	0
288	VAMP1	1	920	0.11		LARS2	0	300	0		NAGLU	0	128	0		NDUFA8	0	114	0		NDUFS8	0	110	0		MRPL3	0	180	0
289	VARS1	1	920	0.11		LDLR	0	300	0		NBAS	0	128	0		NDUFAF1	0	114	0		NEU1	0	110	0		MRPS25	0	180	0
290	VPS11	1	920	0.11		LDLRAP1	0	300	0		NDUFA1	0	128	0		NDUFAF6	0	114	0		NEUROD1	0	110	0		MSTO1	0	180	0
291	VPS13D	1	920	0.11		LIPA	0	300	0		NDUFA8	0	128	0		NDUFS2	0	114	0		NGLY1	0	110	0		MT-CO2	0	180	0
292	A4GALT	0	920	0		LIPC	0	300	0		NDUFAF1	0	128	0		NDUFS8	0	114	0		NHLRC1	0	110	0		MTHFR	0	180	0
293	ABCB11	0	920	0		LIPE	0	300	0		NDUFAF6	0	128	0		NEU1	0	114	0		NPC1	0	110	0		MT-ND3	0	180	0
294	ABCB4	0	920	0		LONP1	0	300	0		NDUFS2	0	128	0		NEUROD1	0	114	0		NPC2	0	110	0		MT-ND4	0	180	0
295	ABCB6	0	920	0		LPIN1	0	300	0		NDUFS8	0	128	0		NGLY1	0	114	0		NSUN2	0	110	0		MT-ND6	0	180	0
296	ABCC2	0	920	0		LPL	0	300	0		NEU1	0	128	0		NHLRC1	0	114	0		NUBPL	0	110	0		MTO1	0	180	0
297	ABCC6	0	920	0		LYRM7	0	300	0		NEUROD1	0	128	0		NPC2	0	114	0		NUS1	0	110	0		MT-RNR1	0	180	0
298	ABCC8	0	920	0		LYST	0	300	0		NGLY1	0	128	0		NSUN2	0	114	0		OAT	0	110	0		MTRR	0	180	0
299	ABCG5	0	920	0		MAN2B1	0	300	0		NHLRC1	0	128	0		NUBPL	0	114	0		OGDHL	0	110	0		MT-TF	0	180	0
300	ABCG8	0	920	0		MARS1	0	300	0		NPC1	0	128	0		NUS1	0	114	0		OPA1	0	110	0		MT-TK	0	180	0
301	ABHD5	0	920	0		MAT2A	0	300	0		NPC2	0	128	0		OAT	0	114	0		OPA3	0	110	0		MT-TW	0	180	0
302	AGL	0	920	0		MBOAT7	0	300	0		NSUN2	0	128	0		OPA1	0	114	0		OTC	0	110	0		NAGLU	0	180	0
303	AGXT2	0	920	0		MCEE	0	300	0		NUBPL	0	128	0		PAH	0	114	0		PAH	0	110	0		NARS2	0	180	0
304	AHCY	0	920	0		MCOLN1	0	300	0		NUS1	0	128	0		PANK2	0	114	0		PANK2	0	110	0		NBAS	0	180	0
305	AK7	0	920	0		MFN2	0	300	0		OAT	0	128	0		PARN	0	114	0		PARN	0	110	0		NDUFA1	0	180	0
306	ALDOA	0	920	0		MICU1	0	300	0		OPA1	0	128	0		PARS2	0	114	0		PARS2	0	110	0		NDUFA8	0	180	0
307	ALDOB	0	920	0		MRPL3	0	300	0		OTC	0	128	0		PCCA	0	114	0		PCCA	0	110	0		NDUFAF6	0	180	0
308	ALG12	0	920	0		MRPL44	0	300	0		PAH	0	128	0		PCCB	0	114	0		PCCB	0	110	0		NDUFS2	0	180	0
309	ALOXE3	0	920	0		MRPS25	0	300	0		PANK2	0	128	0		PCK2	0	114	0		PCK2	0	110	0		NDUFS8	0	180	0
310	ANGPTL3	0	920	0		MSTO1	0	300	0		PARN	0	128	0		PCSK9	0	114	0		PDHA1	0	110	0		NEU1	0	180	0
311	AP2S1	0	920	0		MT-CO2	0	300	0		PCK2	0	128	0		PDHA1	0	114	0		PDK3	0	110	0		NEUROD1	0	180	0
312	APOA1	0	920	0		MTMR2	0	300	0		PDHA1	0	128	0		PDK3	0	114	0		PDPR	0	110	0		NGLY1	0	180	0
313	APOA5	0	920	0		MT-RNR1	0	300	0		PDK3	0	128	0		PDPR	0	114	0		PDX1	0	110	0		NHLRC1	0	180	0
314	APOE	0	920	0		MTRR	0	300	0		PDPR	0	128	0		PDX1	0	114	0		PDXK	0	110	0		NPC1	0	180	0
315	APPL1	0	920	0		MT-TK	0	300	0		PDX1	0	128	0		PDXK	0	114	0		PEX1	0	110	0		NSUN2	0	180	0
316	ARSG	0	920	0		MT-TL1	0	300	0		PDXK	0	128	0		PEX1	0	114	0		PEX16	0	110	0		NUBPL	0	180	0
317	ASAH1	0	920	0		MT-TV	0	300	0		PEPD	0	128	0		PEX16	0	114	0		PEX26	0	110	0		NUS1	0	180	0
318	ATP7A	0	920	0		MT-TW	0	300	0		PEX1	0	128	0		PEX26	0	114	0		PEX3	0	110	0		OGDHL	0	180	0
319	ATP8B1	0	920	0		NAGLU	0	300	0		PEX16	0	128	0		PEX3	0	114	0		PEX6	0	110	0		OPA1	0	180	0
320	B3GALT6	0	920	0		NARS2	0	300	0		PEX26	0	128	0		PEX6	0	114	0		PEX7	0	110	0		OPA3	0	180	0
321	B4GALT7	0	920	0		NDUFA8	0	300	0		PEX3	0	128	0		PEX7	0	114	0		PGM1	0	110	0		OTC	0	180	0
322	C1QBP	0	920	0		NDUFAF1	0	300	0		PEX6	0	128	0		PGM1	0	114	0		PIGG	0	110	0		PAH	0	180	0
323	CHRNE	0	920	0		NDUFAF6	0	300	0		PEX7	0	128	0		PIGG	0	114	0		PIK3CA	0	110	0		PANK2	0	180	0
324	CHST6	0	920	0		NDUFS8	0	300	0		PGAM2	0	128	0		PIK3CA	0	114	0		PIK3CD	0	110	0		PARN	0	180	0
325	COQ6	0	920	0		NHLRC1	0	300	0		PIK3CA	0	128	0		PIK3CD	0	114	0		PIK3R1	0	110	0		PARS2	0	180	0
326	COQ8B	0	920	0		NPC1	0	300	0		PIK3CD	0	128	0		PIK3R1	0	114	0		PIK3R2	0	110	0		PCCA	0	180	0
327	CPT2	0	920	0		NPC2	0	300	0		PIK3R1	0	128	0		PIK3R2	0	114	0		PINK1	0	110	0		PCCB	0	180	0
328	CTSB	0	920	0		NSUN2	0	300	0		PIK3R2	0	128	0		PINK1	0	114	0		PLA2G4A	0	110	0		PCK2	0	180	0
329	CTSC	0	920	0		NUBPL	0	300	0		PINK1	0	128	0		PLA2G6	0	114	0		PLA2G6	0	110	0		PCSK9	0	180	0
330	CTSD	0	920	0		OGDHL	0	300	0		PLA2G4A	0	128	0		PLCD1	0	114	0		PLCD1	0	110	0		PDHA1	0	180	0
331	CTSK	0	920	0		OTC	0	300	0		PLA2G6	0	128	0		PMVK	0	114	0		PLIN1	0	110	0		PDK3	0	180	0
332	CUBN	0	920	0		PANK2	0	300	0		PLCD1	0	128	0		PNKD	0	114	0		PMVK	0	110	0		PDPR	0	180	0
333	CYB561	0	920	0		PARN	0	300	0		PLIN1	0	128	0		PNPLA2	0	114	0		PNKD	0	110	0		PDX1	0	180	0
334	CYCS	0	920	0		PARS2	0	300	0		PMVK	0	128	0		PNPLA6	0	114	0		PNPLA2	0	110	0		PEPD	0	180	0
335	DGKE	0	920	0		PCCA	0	300	0		PNKD	0	128	0		PNPT1	0	114	0		PNPLA6	0	110	0		PEX1	0	180	0
336	DHDDS	0	920	0		PCCB	0	300	0		PNPLA6	0	128	0		POLG	0	114	0		PNPT1	0	110	0		PEX16	0	180	0
337	DLD	0	920	0		PCSK9	0	300	0		PNPT1	0	128	0		POLG2	0	114	0		POLG	0	110	0		PEX26	0	180	0
338	DPYS	0	920	0		PDK3	0	300	0		POLG	0	128	0		POLR3A	0	114	0		POLG2	0	110	0		PEX3	0	180	0
339	DSE	0	920	0		PDPR	0	300	0		POLG2	0	128	0		POLR3GL	0	114	0		POLR3A	0	110	0		PEX6	0	180	0
340	DTNBP1	0	920	0		PDX1	0	300	0		POLR3A	0	128	0		POMGNT2	0	114	0		POLR3B	0	110	0		PEX7	0	180	0
341	DUT	0	920	0		PEPD	0	300	0		POLR3B	0	128	0		PPM1K	0	114	0		POLR3GL	0	110	0		PIGG	0	180	0
342	ENPP1	0	920	0		PEX16	0	300	0		POLR3GL	0	128	0		PRKAG2	0	114	0		POMGNT2	0	110	0		PIK3CA	0	180	0
343	ERAL1	0	920	0		PEX26	0	300	0		POMGNT2	0	128	0		PRKN	0	114	0		PPM1K	0	110	0		PIK3CD	0	180	0
344	ESR2	0	920	0		PGAM2	0	300	0		PPM1K	0	128	0		PRPS1	0	114	0		PRKAG2	0	110	0		PIK3R1	0	180	0
345	ETFB	0	920	0		PGM1	0	300	0		PRKN	0	128	0		PRRT2	0	114	0		PRKN	0	110	0		PIK3R2	0	180	0
346	ETFDH	0	920	0		PIGG	0	300	0		PRPS1	0	128	0		PSAP	0	114	0		PRPS1	0	110	0		PINK1	0	180	0
347	EXT1	0	920	0		PIK3CA	0	300	0		PSAP	0	128	0		PSAT1	0	114	0		PRRT2	0	110	0		PLA2G4A	0	180	0
348	EXT2	0	920	0		PIK3CD	0	300	0		PSAT1	0	128	0		PSTPIP1	0	114	0		PSAT1	0	110	0		PLA2G6	0	180	0
349	FBP1	0	920	0		PIK3R1	0	300	0		PSTPIP1	0	128	0		PTRH2	0	114	0		PSTPIP1	0	110	0		PLCD1	0	180	0
350	FKRP	0	920	0		PIK3R2	0	300	0		PTRH2	0	128	0		PUS1	0	114	0		PTRH2	0	110	0		PLIN1	0	180	0
351	FMO3	0	920	0		PINK1	0	300	0		PUS1	0	128	0		PYCR2	0	114	0		PUS1	0	110	0		PMVK	0	180	0
352	FTL	0	920	0		PLA2G4A	0	300	0		PYCR2	0	128	0		PYGM	0	114	0		PYCR2	0	110	0		PNKD	0	180	0
353	G6PC	0	920	0		PLA2G6	0	300	0		PYGM	0	128	0		RARS1	0	114	0		PYGM	0	110	0		PNPLA2	0	180	0
354	GANAB	0	920	0		PLCD1	0	300	0		RARS1	0	128	0		RARS2	0	114	0		RARS1	0	110	0		PNPLA6	0	180	0
355	GATA1	0	920	0		PLIN1	0	300	0		RARS2	0	128	0		RFX6	0	114	0		RARS2	0	110	0		PNPT1	0	180	0
356	GCK	0	920	0		PMVK	0	300	0		RFX6	0	128	0		RIC3	0	114	0		RFX6	0	110	0		POLG2	0	180	0
357	GFPT1	0	920	0		PNKD	0	300	0		RIC3	0	128	0		RMND1	0	114	0		RIC3	0	110	0		PPM1K	0	180	0
358	GMPPB	0	920	0		PNPLA2	0	300	0		RMND1	0	128	0		RNASEH1	0	114	0		RMND1	0	110	0		PRKAG2	0	180	0
359	GNPNAT1	0	920	0		POMGNT2	0	300	0		RNASEH1	0	128	0		RPL10	0	114	0		RNASEH1	0	110	0		PRKN	0	180	0
360	GNPTAB	0	920	0		PPM1K	0	300	0		RPL10	0	128	0		RPL11	0	114	0		RPL10	0	110	0		PRPS1	0	180	0
361	GNPTG	0	920	0		PRKAG2	0	300	0		RPL11	0	128	0		RPS19	0	114	0		RPL11	0	110	0		PRRT2	0	180	0
362	GYG1	0	920	0		PRKN	0	300	0		RPS19	0	128	0		RPS7	0	114	0		RPS19	0	110	0		PSAT1	0	180	0
363	HADHA	0	920	0		PRRT2	0	300	0		RPS7	0	128	0		RRM2B	0	114	0		RPS7	0	110	0		PSTPIP1	0	180	0
364	HFE	0	920	0		PSAP	0	300	0		RRM2B	0	128	0		SACS	0	114	0		RRM2B	0	110	0		PYCR2	0	180	0
365	HGSNAT	0	920	0		PSTPIP1	0	300	0		SAMHD1	0	128	0		SAMHD1	0	114	0		SACS	0	110	0		RARS1	0	180	0
366	HJV	0	920	0		PTRH2	0	300	0		SBF1	0	128	0		SBF1	0	114	0		SAMHD1	0	110	0		RARS2	0	180	0
367	HK1	0	920	0		PUS1	0	300	0		SBF2	0	128	0		SBF2	0	114	0		SBF1	0	110	0		RFX6	0	180	0
368	HNF1A	0	920	0		PYCR2	0	300	0		SCARB2	0	128	0		SCARB2	0	114	0		SBF2	0	110	0		RIC3	0	180	0
369	HNF4A	0	920	0		PYGM	0	300	0		SCO2	0	128	0		SCO2	0	114	0		SCARB2	0	110	0		RMND1	0	180	0
370	HPS1	0	920	0		RARS1	0	300	0		SEPSECS	0	128	0		SEPSECS	0	114	0		SCO2	0	110	0		RPL10	0	180	0
371	HPS3	0	920	0		RARS2	0	300	0		SERAC1	0	128	0		SERAC1	0	114	0		SEPSECS	0	110	0		RPL11	0	180	0
372	HPS4	0	920	0		RFX6	0	300	0		SGPL1	0	128	0		SGPL1	0	114	0		SERAC1	0	110	0		RPS19	0	180	0
373	HSD11B1	0	920	0		RIC3	0	300	0		SLC10A7	0	128	0		SGSH	0	114	0		SGPL1	0	110	0		RPS7	0	180	0
374	IDH3A	0	920	0		RMND1	0	300	0		SLC17A5	0	128	0		SLC10A7	0	114	0		SGSH	0	110	0		SBF2	0	180	0
375	IMPDH1	0	920	0		RPL10	0	300	0		SLC19A3	0	128	0		SLC17A5	0	114	0		SLC10A7	0	110	0		SCARB2	0	180	0
376	INPPL1	0	920	0		RPL11	0	300	0		SLC1A1	0	128	0		SLC19A3	0	114	0		SLC17A5	0	110	0		SCO2	0	180	0
377	INS	0	920	0		RPS19	0	300	0		SLC1A3	0	128	0		SLC1A1	0	114	0		SLC19A3	0	110	0		SEPSECS	0	180	0
378	KCNJ11	0	920	0		RPS7	0	300	0		SLC22A12	0	128	0		SLC1A3	0	114	0		SLC1A1	0	110	0		SERAC1	0	180	0
379	KLF11	0	920	0		SAMHD1	0	300	0		SLC25A21	0	128	0		SLC22A12	0	114	0		SLC1A3	0	110	0		SGSH	0	180	0
380	LAMP2	0	920	0		SBF2	0	300	0		SLC25A26	0	128	0		SLC25A21	0	114	0		SLC25A21	0	110	0		SLC10A7	0	180	0
381	LDLR	0	920	0		SCARB2	0	300	0		SLC25A32	0	128	0		SLC25A26	0	114	0		SLC25A26	0	110	0		SLC17A5	0	180	0
382	LDLRAP1	0	920	0		SEPSECS	0	300	0		SLC25A42	0	128	0		SLC25A4	0	114	0		SLC25A4	0	110	0		SLC19A3	0	180	0
383	LIPA	0	920	0		SGPL1	0	300	0		SLC25A46	0	128	0		SLC25A42	0	114	0		SLC25A42	0	110	0		SLC1A1	0	180	0
384	LIPC	0	920	0		SLC10A7	0	300	0		SLC26A2	0	128	0		SLC25A46	0	114	0		SLC25A46	0	110	0		SLC1A3	0	180	0
385	LIPE	0	920	0		SLC17A5	0	300	0		SLC29A3	0	128	0		SLC26A2	0	114	0		SLC26A2	0	110	0		SLC22A12	0	180	0
386	LONP1	0	920	0		SLC19A3	0	300	0		SLC2A1	0	128	0		SLC29A3	0	114	0		SLC29A3	0	110	0		SLC25A26	0	180	0
387	LPIN1	0	920	0		SLC1A1	0	300	0		SLC38A8	0	128	0		SLC2A1	0	114	0		SLC2A1	0	110	0		SLC25A42	0	180	0
388	LPL	0	920	0		SLC1A3	0	300	0		SLC3A1	0	128	0		SLC2A9	0	114	0		SLC38A8	0	110	0		SLC25A46	0	180	0
389	MAN2B1	0	920	0		SLC22A12	0	300	0		SLC40A1	0	128	0		SLC38A8	0	114	0		SLC3A1	0	110	0		SLC26A2	0	180	0
390	MAT2A	0	920	0		SLC25A21	0	300	0		SLC45A1	0	128	0		SLC3A1	0	114	0		SLC45A1	0	110	0		SLC29A3	0	180	0
391	MBTPS1	0	920	0		SLC25A26	0	300	0		SLC52A2	0	128	0		SLC40A1	0	114	0		SLC52A2	0	110	0		SLC2A9	0	180	0
392	MMACHC	0	920	0		SLC25A32	0	300	0		SLC6A1	0	128	0		SLC45A1	0	114	0		SLC6A1	0	110	0		SLC38A8	0	180	0
393	MT-CO2	0	920	0		SLC25A4	0	300	0		SLC6A17	0	128	0		SLC52A2	0	114	0		SLC6A17	0	110	0		SLC3A1	0	180	0
394	MT-TN	0	920	0		SLC25A42	0	300	0		SLC6A19	0	128	0		SLC6A1	0	114	0		SLC6A19	0	110	0		SLC40A1	0	180	0
395	MT-TW	0	920	0		SLC26A2	0	300	0		SLCO2A1	0	128	0		SLC6A17	0	114	0		SLCO2A1	0	110	0		SLC45A1	0	180	0
396	NBAS	0	920	0		SLC29A3	0	300	0		SMS	0	128	0		SLC6A19	0	114	0		SMS	0	110	0		SLC52A2	0	180	0
397	NDUFAF6	0	920	0		SLC2A1	0	300	0		SNX14	0	128	0		SMS	0	114	0		SNX14	0	110	0		SLC6A1	0	180	0
398	NDUFS2	0	920	0		SLC2A9	0	300	0		SPATA5	0	128	0		SNX14	0	114	0		SPATA5	0	110	0		SLC6A17	0	180	0
399	OAT	0	920	0		SLC3A1	0	300	0		SPG11	0	128	0		SPATA5	0	114	0		SPG20	0	110	0		SLCO2A1	0	180	0
400	OGDHL	0	920	0		SLC40A1	0	300	0		SPG20	0	128	0		SPG11	0	114	0		SPG7	0	110	0		SNX14	0	180	0
401	OPA1	0	920	0		SLC45A1	0	300	0		SPTLC2	0	128	0		SPG20	0	114	0		SPTLC2	0	110	0		SPATA5	0	180	0
402	OTC	0	920	0		SLC6A1	0	300	0		SRD5A2	0	128	0		SPTLC2	0	114	0		SRD5A2	0	110	0		SPTLC2	0	180	0
403	PARN	0	920	0		SLC6A17	0	300	0		SRD5A3	0	128	0		SRD5A2	0	114	0		SRD5A3	0	110	0		SRD5A2	0	180	0
404	PCCA	0	920	0		SLC6A19	0	300	0		ST3GAL3	0	128	0		SRD5A3	0	114	0		ST3GAL3	0	110	0		SRD5A3	0	180	0
405	PCCB	0	920	0		SLCO2A1	0	300	0		STX11	0	128	0		ST3GAL3	0	114	0		STX11	0	110	0		ST3GAL3	0	180	0
406	PCK2	0	920	0		SMS	0	300	0		STXBP1	0	128	0		STAP1	0	114	0		STXBP1	0	110	0		STAP1	0	180	0
407	PCSK9	0	920	0		SNX14	0	300	0		STXBP2	0	128	0		STX11	0	114	0		STXBP2	0	110	0		STX11	0	180	0
408	PDPR	0	920	0		SPG20	0	300	0		SUCLG1	0	128	0		STXBP1	0	114	0		SUCLG1	0	110	0		STXBP1	0	180	0
409	PDX1	0	920	0		SPTLC2	0	300	0		SYN1	0	128	0		STXBP2	0	114	0		SYN1	0	110	0		STXBP2	0	180	0
410	PEX1	0	920	0		SRD5A2	0	300	0		SYNJ1	0	128	0		SUCLG1	0	114	0		SYNJ1	0	110	0		SUCLG1	0	180	0
411	PEX26	0	920	0		ST3GAL3	0	300	0		SYT14	0	128	0		SYN1	0	114	0		SYT14	0	110	0		SYN1	0	180	0
412	PGAM2	0	920	0		STAP1	0	300	0		SYT2	0	128	0		SYNJ1	0	114	0		SYT2	0	110	0		SYNJ1	0	180	0
413	PGM1	0	920	0		STX11	0	300	0		TACO1	0	128	0		SYT14	0	114	0		TACO1	0	110	0		SYT14	0	180	0
414	PIK3CD	0	920	0		STXBP1	0	300	0		TANGO2	0	128	0		SYT2	0	114	0		TANGO2	0	110	0		TACO1	0	180	0
415	PLA2G4A	0	920	0		STXBP2	0	300	0		TBC1D24	0	128	0		TACO1	0	114	0		TBC1D24	0	110	0		TANGO2	0	180	0
416	PLCD1	0	920	0		SUCLG1	0	300	0		TBCK	0	128	0		TANGO2	0	114	0		TBCK	0	110	0		TBC1D24	0	180	0
417	PMVK	0	920	0		SYN1	0	300	0		TBK1	0	128	0		TBC1D24	0	114	0		TBK1	0	110	0		TBCK	0	180	0
418	PNPLA2	0	920	0		SYNJ1	0	300	0		TECPR2	0	128	0		TBCK	0	114	0		TECPR2	0	110	0		TECPR2	0	180	0
419	PRKAG2	0	920	0		SYT14	0	300	0		TFAM	0	128	0		TBK1	0	114	0		TFAM	0	110	0		TFAM	0	180	0
420	PSTPIP1	0	920	0		SYT2	0	300	0		TK2	0	128	0		TFAM	0	114	0		TK2	0	110	0		TLCD3B	0	180	0
421	PYGM	0	920	0		TANGO2	0	300	0		TLCD3B	0	128	0		TK2	0	114	0		TLCD3B	0	110	0		TMEM199	0	180	0
422	RFX6	0	920	0		TBCK	0	300	0		TMEM199	0	128	0		TLCD3B	0	114	0		TMEM70	0	110	0		TMEM70	0	180	0
423	RMND1	0	920	0		TECPR2	0	300	0		TMLHE	0	128	0		TMEM70	0	114	0		TMLHE	0	110	0		TMLHE	0	180	0
424	RPL11	0	920	0		TFAM	0	300	0		TPK1	0	128	0		TMLHE	0	114	0		TPK1	0	110	0		TPK1	0	180	0
425	RPS19	0	920	0		TMEM199	0	300	0		TPP1	0	128	0		TPK1	0	114	0		TPP1	0	110	0		TPP1	0	180	0
426	RPS7	0	920	0		TMEM70	0	300	0		TRAPPC2L	0	128	0		TPP1	0	114	0		TRAPPC2L	0	110	0		TRAPPC2L	0	180	0
427	SCO2	0	920	0		TMLHE	0	300	0		TRAPPC9	0	128	0		TRAPPC2L	0	114	0		TRAPPC9	0	110	0		TRAPPC9	0	180	0
428	SLC22A12	0	920	0		TPP1	0	300	0		TRMU	0	128	0		TRAPPC9	0	114	0		TREX1	0	110	0		TREX1	0	180	0
429	SLC26A2	0	920	0		TRAPPC2L	0	300	0		TTC19	0	128	0		TRMT5	0	114	0		TRMU	0	110	0		TRMT5	0	180	0
430	SLC29A3	0	920	0		TRAPPC9	0	300	0		TWNK	0	128	0		TRMU	0	114	0		TSFM	0	110	0		TRMU	0	180	0
431	SLC2A9	0	920	0		TRMT5	0	300	0		TXN2	0	128	0		TSFM	0	114	0		TTC19	0	110	0		TTC19	0	180	0
432	SLC38A8	0	920	0		TRMU	0	300	0		TYR	0	128	0		TTC19	0	114	0		TWNK	0	110	0		TXN2	0	180	0
433	SLC40A1	0	920	0		TSFM	0	300	0		UGT1A1	0	128	0		TXN2	0	114	0		TXN2	0	110	0		TYR	0	180	0
434	SLCO2A1	0	920	0		TTC19	0	300	0		UMPS	0	128	0		TYR	0	114	0		TYR	0	110	0		UGT1A1	0	180	0
435	STAP1	0	920	0		UGT1A1	0	300	0		UNC13D	0	128	0		UMPS	0	114	0		UGT1A1	0	110	0		UMPS	0	180	0
436	STX11	0	920	0		UMPS	0	300	0		VAMP1	0	128	0		UNC13D	0	114	0		UMPS	0	110	0		UNC13D	0	180	0
437	STXBP2	0	920	0		UNC13D	0	300	0		VARS1	0	128	0		VAMP1	0	114	0		UNC13D	0	110	0		VAMP1	0	180	0
438	TK2	0	920	0		VAMP1	0	300	0		VPS11	0	128	0		VARS1	0	114	0		VAMP1	0	110	0		VARS1	0	180	0
439	TLCD3B	0	920	0		VARS1	0	300	0		VPS13A	0	128	0		VPS11	0	114	0		VARS1	0	110	0		VPS11	0	180	0
440	TMEM199	0	920	0		VPS11	0	300	0		VPS13B	0	128	0		VPS13A	0	114	0		VPS11	0	110	0		VPS13A	0	180	0
441	TRMT5	0	920	0		VPS13A	0	300	0		VPS13C	0	128	0		VPS13B	0	114	0		VPS13C	0	110	0		VPS13B	0	180	0
442	TRMU	0	920	0		VPS13C	0	300	0		VPS13D	0	128	0		VPS13C	0	114	0		VPS13D	0	110	0		VPS13C	0	180	0
443	TYR	0	920	0		VPS13D	0	300	0		WDR45	0	128	0		VPS13D	0	114	0		WDR45	0	110	0		VPS13D	0	180	0
444	UNC13D	0	920	0		WDR45	0	300	0		YARS2	0	128	0		WDR45	0	114	0		YARS2	0	110	0		WDR45	0	180	0
445	YARS2	0	920	0		YARS2	0	300	0		ZFYVE26	0	128	0		ZFYVE26	0	114	0		ZFYVE26	0	110	0		ZFYVE26	0	180	0
446	ZNF143	0	920	0		ZFYVE26	0	300	0		ZNF143	0	128	0		ZNF143	0	114	0		ZNF143	0	110	0		ZNF143	0	180	0

## Sheet: TOP5_inheritance
Top 5 (= remaining) genes within symptom groups and the division of mode of inheritance.
	Per gene are in the same row the division of autosomal dominant, autosomal recessive, x-linked, de novo, other or, whenever there was no available data (no data reported) displayed.
	n = numbers in this category, %(N) = the percentage of the total amount of which this gene is present within the symptom group.
	For ophthalmological en gastrointestinal there are 3 genes which entered 5th place (due to same prevalence). For completeness all were reported.
	Neurological system					Autosomal dominant			Autosomal recessive			X-linked			De novo			Other			No data available
	gene	N	Total	%		n	% (N)		n	% (N)		n	% (N)		n	% (N)		n	% (N)		n	% (N)
1	SPG7	50	920	5.43		8	16		42	84		0	0		0	0		0	0		0	0
2	LRRK2	41	920	4.46		41	100		0	0		0	0		0	0		0	0		0	0
3	SACS	40	920	4.35		0	0		37	92.5		0	0		0	0		0	0		3	7.5
4	KIF1A	26	920	2.83		19	73.0769		1	3.84615		0	0		4	15.3846		0	0		2	7.69231
5	SPG11	23	920	2.5		0	0		18	78.2609		0	0		0	0		0	0		5	21.7391
	Ophthalmological system					Autosomal dominant			Autosomal recessive			X-linked			De novo			Other			No data available
	gene	N	Total	%		n	% (N)		n	% (N)		n	% (N)		n	% (N)		n	% (N)		n	% (N)
1	SPG7	15	300	5		1	6.66667		14	93.3333		0	0		0	0		0	0		0	0
2	ABCC6	13	300	4.33		0	0		13	100		0	0		0	0		0	0		0	0
3	VPS13B	13	300	4.33		0	0		13	100		0	0		0	0		0	0		0	0
4	HGSNAT	7	300	2.33		0	0		7	100		0	0		0	0		0	0		0	0
5	MFSD8	7	300	2.33		0	0		7	100		0	0		0	0		0	0		0	0
5	POLG	7	300	2.33		1	14.2857		6	85.7143		0	0		0	0		0	0		0	0
5	SLC38A8	7	300	2.33		0	0		7	100		0	0		0	0		0	0		0	0
	Cardiovascular system					Autosomal dominant			Autosomal recessive			X-linked			De novo			Other			No data available
	gene	N	Total	%		n	% (N)		n	% (N)		n	% (N)		n	% (N)		n	% (N)		n	% (N)
1	ABCC6	11	128	8.59		0	0		9	81.8182		0	0		0	0		0	0		2	18.1818
2	LDLR	11	128	8.59		3	27.2727		3	27.2727		0	0		0	0		0	0		5	45.4545
3	MAT2A	7	128	5.47		7	100		0	0		0	0		0	0		0	0		0	0
4	GLA	5	128	3.91		2	40		1	20		1	20		0	0		0	0		1	20
5	MTO1	5	128	3.91		0	0		3	60		0	0		0	0		0	0		2	40
	Gastrointestinal system					Autosomal dominant			Autosomal recessive			X-linked			De novo			Other			No data available
	gene	N	Total	%		n	% (N)		n	% (N)		n	% (N)		n	% (N)		n	% (N)		n	% (N)
1	LRRK2	24	114	21.05		24	100		0	0		0	0		0	0		0	0		0	0
2	FMO3	6	114	5.26		0	0		0	0		0	0		0	0		0	0		6	100
3	SLCO2A1	5	114	4.39		0	0		5	100		0	0		0	0		0	0		0	0
4	ABCC2	4	114	3.51		2	50		2	50		0	0		0	0		0	0		0	0
5	APOB	4	114	3.51		3	75		0	0		0	0		0	0		0	0		1	25
5	ATP8B1	4	114	3.51		2	50		2	50		0	0		0	0		0	0		0	0
5	LPL	4	114	3.51		2	50		2	50		0	0		0	0		0	0		0	0
	Routine clinical biochemistry					Autosomal dominant			Autosomal recessive			X-linked			De novo			Other			No data available
	gene	N	Total	%		n	% (N)		n	% (N)		n	% (N)		n	% (N)		n	% (N)		n	% (N)
1	APOB	16	110	14.55		11	68.75		0	0		0	0		0	0		0	0		5	31.25
2	LDLR	16	110	14.55		7	43.75		3	18.75		0	0		0	0		0	0		6	37.5
3	LPL	9	110	8.18		3	33.3333		3	33.3333		0	0		0	0		0	0		3	33.3333
4	ABCA1	8	110	7.27		0	0		6	75		0	0		0	0		0	0		2	25
5	HJV	6	110	5.45		1	16.6667		5	83.3333		0	0		0	0		0	0		0	0
	Symptoms of the musculature					Autosomal dominant			Autosomal recessive			X-linked			De novo			Other			No data available
	gene	N	Total	%		n	% (N)		n	% (N)		n	% (N)		n	% (N)		n	% (N)		n	% (N)
1	DLG4	9	180	5		0	0		0	0		0	0		8	88.8889		0	0		5	31.25
2	SACS	9	180	5		0	0		9	100		0	0		0	0		0	0		6	37.5
3	GNE	8	180	4.44		0	0		3	37.5		5	62.5		0	0		0	0		3	33.3333
4	GDAP1	7	180	3.89		3	42.8571		3	42.8571		0	0		0	0		0	0		1	14.2857
5	GMPPB	6	180	3.33		0	0		6	100		0	0		0	0		0	0		0	0
5	POLG	6	180	3.33		3	50		3	50		0	0		0	0		0	0		0	0

## Sheet: SubGroups_neuro
Division of genes within the subgroups neurology
											Intellectual disability dementia
	Neurological system (all)					Extrapiramidal and/or cerebellar symptoms					psychiatric symptoms					Piramidal tract symptoms myelopathy					Peripheral neuropathy/polyneuropathy etc					Epileptic seizures
	gene	n	Total	%		gene	n	Total	%		gene	n	Total	%		gene	n	Total	%		gene	n	Total	%		gene	n	Total	%
1	SPG7	50	920	5.43		SPG7	47	526	8.94		LRRK2	21	372	5.65		SPG7	28	339	8.26		KIF1A	10	163	6.13		DLG4	11	147	7.48
2	LRRK2	41	920	4.46		LRRK2	41	526	7.79		DLG4	18	372	4.84		SACS	27	339	7.96		POLG	8	163	4.91		SACS	7	147	4.76
3	SACS	40	920	4.35		SACS	35	526	6.65		VPS13B	12	372	3.23		KIF1A	25	339	7.37		SACS	7	163	4.29		NEU1	7	147	4.76
4	KIF1A	26	920	2.83		PRKN	19	526	3.61		AARS2	9	372	2.42		SPG11	22	339	6.49		COX20	7	163	4.29		PLA2G6	5	147	3.4
5	SPG11	23	920	2.5		GBA	14	526	2.66		ATP13A2	8	372	2.15		ATP13A2	14	339	4.13		KIF5A	6	163	3.68		VPS13A	5	147	3.4
6	PRKN	19	920	2.07		ITPR1	13	526	2.47		MTFMT	8	372	2.15		GBA2	10	339	2.95		BSCL2	6	163	3.68		SPG11	4	147	2.72
7	DLG4	18	920	1.96		GBA2	12	526	2.28		SPG11	7	372	1.88		AARS2	10	339	2.95		GDAP1	6	163	3.68		NUS1	4	147	2.72
8	POLG	15	920	1.63		AARS2	11	526	2.09		CTSF	7	372	1.88		ABCD1	10	339	2.95		SBF1	6	163	3.68		SLC2A1	3	147	2.04
9	ATP13A2	14	920	1.52		SPG11	11	526	2.09		TBK1	7	372	1.88		AFG3L2	5	339	1.47		SPG7	4	163	2.45		CTSF	3	147	2.04
10	GBA	14	920	1.52		AFG3L2	11	526	2.09		GRIA3	7	372	1.88		KIF5A	5	339	1.47		SPG11	4	163	2.45		GRIA3	3	147	2.04
11	VPS13B	13	920	1.41		POLG	10	526	1.9		SACS	6	372	1.61		ELOVL4	4	339	1.18		TWNK	4	163	2.45		DNAJC5	3	147	2.04
12	AARS2	13	920	1.41		ADCK3	9	526	1.71		KIF1A	6	372	1.61		MTFMT	4	339	1.18		ABCD1	4	163	2.45		MT-TL1	3	147	2.04
13	GBA2	13	920	1.41		DLG4	8	526	1.52		SPG7	5	372	1.34		SLC2A1	4	339	1.18		NAGLU	4	163	2.45		ADCK3	2	147	1.36
14	ITPR1	13	920	1.41		ATP13A2	8	526	1.52		PLA2G6	5	372	1.34		ZFYVE26	4	339	1.18		GLA	4	163	2.45		GYG2	2	147	1.36
15	PLA2G6	13	920	1.41		ELOVL4	8	526	1.52		SLC2A1	5	372	1.34		ALDH18A1	4	339	1.18		MTMR2	4	163	2.45		GFER	2	147	1.36
16	AFG3L2	11	920	1.2		NEU1	8	526	1.52		SLC6A17	5	372	1.34		TBK1	3	339	0.88		OPA3	4	163	2.45		SLC19A3	2	147	1.36
17	ABCD1	11	920	1.2		MTFMT	7	526	1.33		NUS1	5	372	1.34		LARS2	3	339	0.88		PRKN	3	163	1.84		GPAA1	2	147	1.36
18	MTFMT	10	920	1.09		PLA2G6	7	526	1.33		TRAPPC9	5	372	1.34		APOB	3	339	0.88		GBA2	3	163	1.84		CLN6	2	147	1.36
19	TBK1	9	920	0.98		HSD17B4	7	526	1.33		MRPL3	5	372	1.34		DARS2	3	339	0.88		MT-ATP6	3	163	1.84		GRN	2	147	1.36
20	KIF5A	9	920	0.98		SLC2A1	6	526	1.14		ITPR1	4	372	1.08		BSCL2	3	339	0.88		BTD	3	163	1.84		TRAPPC9	2	147	1.36
21	SLC2A1	9	920	0.98		MT-ATP6	6	526	1.14		POLG	4	372	1.08		TANGO2	3	339	0.88		MFN2	3	163	1.84		MTO1	2	147	1.36
22	ADCK3	9	920	0.98		VPS13A	6	526	1.14		HSD17B4	4	372	1.08		MTO1	3	339	0.88		MARS1	3	163	1.84		GAMT	2	147	1.36
23	NEU1	8	920	0.87		SYNJ1	6	526	1.14		MT-ATP6	4	372	1.08		MTHFR	3	339	0.88		PRPS1	3	163	1.84		AIMP1	2	147	1.36
24	ELOVL4	8	920	0.87		SLC6A17	5	526	0.95		DNAJC5	4	372	1.08		GALC	3	339	0.88		MT-ND6	2	163	1.23		NPC2	2	147	1.36
25	GDAP1	8	920	0.87		NPC1	5	526	0.95		SRD5A2	4	372	1.08		CYP7B1	3	339	0.88		SLC25A46	2	163	1.23		PEX7	2	147	1.36
26	HSD17B4	7	920	0.76		MT-ND6	5	526	0.95		GBA	3	372	0.81		MT-ATP6	2	339	0.59		MPV17	2	163	1.23		SLC45A1	2	147	1.36
27	MT-ATP6	7	920	0.76		CTSF	4	526	0.76		VPS13A	3	372	0.81		PNPLA6	2	339	0.59		PTRH2	2	163	1.23		TFAM	2	147	1.36
28	MT-ND6	7	920	0.76		NUS1	4	526	0.76		ABCD1	3	372	0.81		SLC6A19	2	339	0.59		SPTLC2	2	163	1.23		AARS2	1	147	0.68
29	BSCL2	7	920	0.76		TWNK	4	526	0.76		LARS2	3	372	0.81		TACO1	2	339	0.59		GAMT	2	163	1.23		POLG	1	147	0.68
30	COX20	7	920	0.76		HTRA2	4	526	0.76		CHCHD10	3	372	0.81		GYG2	2	339	0.59		AGPAT2	2	163	1.23		ATP13A2	1	147	0.68
31	VPS13A	7	920	0.76		CHCHD2	4	526	0.76		SYT14	3	372	0.81		ELP2	2	339	0.59		ATAD3A	2	163	1.23		MT-ATP6	1	147	0.68
32	GRIA3	7	920	0.76		PNPLA6	4	526	0.76		TRAPPC2L	3	372	0.81		KARS1	2	339	0.59		GALC	2	163	1.23		SLC6A17	1	147	0.68
33	CTSF	7	920	0.76		TBK1	3	526	0.57		MT-ND5	3	372	0.81		SLC25A46	2	339	0.59		SGPL1	2	163	1.23		MT-ND6	1	147	0.68
34	SYNJ1	7	920	0.76		ABCD1	3	526	0.57		TANGO2	3	372	0.81		CLN5	2	339	0.59		HSD17B4	1	163	0.61		TWNK	1	147	0.68
35	TWNK	6	920	0.65		LARS2	3	526	0.57		GPT2	3	372	0.81		NUBPL	2	339	0.59		VPS13A	1	163	0.61		HTRA2	1	147	0.68
36	SBF1	6	920	0.65		CHCHD10	3	526	0.57		MT-TL1	3	372	0.81		VPS13B	2	339	0.59		CHCHD10	1	163	0.61		LARS2	1	147	0.68
37	MTO1	5	920	0.54		SYT14	3	526	0.57		AMACR	3	372	0.81		ACO2	2	339	0.59		GRID2	1	163	0.61		MT-TK	1	147	0.68
38	NUS1	5	920	0.54		GRID2	3	526	0.57		DDC	3	372	0.81		ALDH3A2	2	339	0.59		PNPT1	1	163	0.61		CLPB	1	147	0.68
39	NAGLU	5	920	0.54		PNPT1	3	526	0.57		SRD5A3	3	372	0.81		DNM2	2	339	0.59		SLC6A19	1	163	0.61		WDR45	1	147	0.68
40	NPC1	5	920	0.54		MT-RNR1	3	526	0.57		PRKN	2	372	0.54		SPG20	2	339	0.59		MT-TK	1	163	0.61		PNKD	1	147	0.68
41	MT-RNR1	5	920	0.54		KIF5A	3	526	0.57		ELOVL4	2	372	0.54		GDAP1	2	339	0.59		TTC19	1	163	0.61		MT-ND5	1	147	0.68
42	SLC6A17	5	920	0.54		SLC6A19	3	526	0.57		SYNJ1	2	372	0.54		SPTLC2	2	339	0.59		TACO1	1	163	0.61		ACO2	1	147	0.68
43	TRAPPC9	5	920	0.54		POLR3A	3	526	0.57		GRID2	2	372	0.54		FARSB	2	339	0.59		POLR3B	1	163	0.61		ALDH3A2	1	147	0.68
44	MRPL3	5	920	0.54		MT-TK	3	526	0.57		PNPT1	2	372	0.54		FIG4	2	339	0.59		KARS1	1	163	0.61		DEGS1	1	147	0.68
45	OPA3	4	920	0.43		TTC19	3	526	0.57		MT-RNR1	2	372	0.54		GPT2	2	339	0.59		ZFYVE26	1	163	0.61		MT-ND3	1	147	0.68
46	AMACR	4	920	0.43		PEX6	3	526	0.57		TACO1	2	372	0.54		AP4S1	2	339	0.59		RRM2B	1	163	0.61		RARS2	1	147	0.68
47	BTD	4	920	0.43		APOB	3	526	0.57		GYG2	2	372	0.54		ATAD3A	2	339	0.59		POLG2	1	163	0.61		NAGLU	1	147	0.68
48	GLA	4	920	0.43		ABHD12	3	526	0.57		ELP2	2	372	0.54		COG4	2	339	0.59		ATP5F1E	1	163	0.61		POLG2	1	147	0.68
49	PNPT1	4	920	0.43		COQ8A	3	526	0.57		POLR3B	2	372	0.54		ENTPD1	2	339	0.59		RNASEH1	1	163	0.61		CLN8	1	147	0.68
50	APOB	4	920	0.43		PRRT2	3	526	0.57		GFER	2	372	0.54		GNS	2	339	0.59		TXN2	1	163	0.61		DYNC1H1	1	147	0.68
51	PNPLA6	4	920	0.43		TACO1	2	526	0.38		CLPB	2	372	0.54		IARS2	2	339	0.59		CLN3	1	163	0.61		MBOAT7	1	147	0.68
52	MTMR2	4	920	0.43		GYG2	2	526	0.38		WDR45	2	372	0.54		MTM1	2	339	0.59		HEXA	1	163	0.61		MFSD8	1	147	0.68
53	DNAJC5	4	920	0.43		ELP2	2	526	0.38		VPS13C	2	372	0.54		SNX14	2	339	0.59		HEXB	1	163	0.61		STXBP1	1	147	0.68
54	CHCHD10	4	920	0.43		POLR3B	2	526	0.38		DARS2	2	372	0.54		TECPR2	2	339	0.59		NGLY1	1	163	0.61		TBC1D24	1	147	0.68
55	ALDH18A1	4	920	0.43		GFER	2	526	0.38		ACO2	2	372	0.54		PRKN	1	339	0.29		SLC1A3	1	163	0.61		BCAP31	1	147	0.68
56	CHCHD2	4	920	0.43		CLPB	2	526	0.38		ALDH3A2	2	372	0.54		ITPR1	1	339	0.29		AMACR	1	163	0.61		TXN2	1	147	0.68
57	HTRA2	4	920	0.43		WDR45	2	526	0.38		ECHS1	2	372	0.54		POLG	1	339	0.29		C12orf65	1	163	0.61		SCARB2	1	147	0.68
58	SRD5A2	4	920	0.43		VPS13C	2	526	0.38		RRM2B	2	372	0.54		ADCK3	1	339	0.29		HNF1B	1	163	0.61		TANGO2	1	147	0.68
59	ZFYVE26	4	920	0.43		KARS1	2	526	0.38		MTO1	2	372	0.54		PLA2G6	1	339	0.29		CLPP	1	163	0.61		AMACR	1	147	0.68
60	MT-ND5	3	920	0.33		COX20	2	526	0.38		AP4S1	2	372	0.54		VPS13A	1	339	0.29		B4GALNT1	1	163	0.61		L2HGDH	1	147	0.68
61	SRD5A3	3	920	0.33		SEPSECS	2	526	0.38		C12orf65	2	372	0.54		SYNJ1	1	339	0.29		GBE1	1	163	0.61		ATAD3A	1	147	0.68
62	ABHD12	3	920	0.33		ZFYVE26	2	526	0.38		L2HGDH	2	372	0.54		NPC1	1	339	0.29		CYP7B1	1	163	0.61		CARS2	1	147	0.68
63	PEX6	3	920	0.33		SLC25A46	2	526	0.38		GAMT	2	372	0.54		CTSF	1	339	0.29		COA3	1	163	0.61		DPYD	1	147	0.68
64	C12orf65	3	920	0.33		CLN5	2	526	0.38		AGPAT2	2	372	0.54		TWNK	1	339	0.29		GAA	1	163	0.61		PAH	1	147	0.68
65	POLR3B	3	920	0.33		NUBPL	2	526	0.38		AIMP1	2	372	0.54		GRID2	1	339	0.29		HADHB	1	163	0.61		PARS2	1	147	0.68
66	PRPS1	3	920	0.33		SLC19A3	2	526	0.38		NPC2	2	372	0.54		POLR3A	1	339	0.29		NEUROD1	1	163	0.61		PIGG	1	147	0.68
67	ACO2	3	920	0.33		GPAA1	2	526	0.38		PEX7	2	372	0.54		ABHD12	1	339	0.29		PDK3	1	163	0.61		CLPP	1	147	0.68
68	GALC	3	920	0.33		PNKD	2	526	0.38		SLC45A1	2	372	0.54		POLR3B	1	339	0.29		PDXK	1	163	0.61		AP1S2	1	147	0.68
69	POLR3A	3	920	0.33		ATP7B	2	526	0.38		MT-TF	2	372	0.54		SLC19A3	1	339	0.29		PIK3CA	1	163	0.61		GLUL	1	147	0.68
70	MTHFR	3	920	0.33		MCOLN1	2	526	0.38		RIC3	2	372	0.54		TRAPPC2L	1	339	0.29		PLIN1	1	163	0.61		NARS2	1	147	0.68
71	ALDH3A2	3	920	0.33		PANK2	2	526	0.38		SLC10A7	2	372	0.54		ECHS1	1	339	0.29		SYT2	1	163	0.61		NDUFA1	1	147	0.68
72	MT-TL1	3	920	0.33		PINK1	2	526	0.38		GBA2	1	372	0.27		CLN6	1	339	0.29		VARS1	1	163	0.61		RPL10	1	147	0.68
73	SLC6A19	3	920	0.33		PPM1K	2	526	0.38		NPC1	1	372	0.27		DEGS1	1	339	0.29		LRRK2	0	163	0		SMS	1	147	0.68
74	COQ8A	3	920	0.33		VPS13B	1	526	0.19		MT-ND6	1	372	0.27		MT-ND3	1	339	0.29		GBA	0	163	0		TPK1	1	147	0.68
75	DNM2	3	920	0.33		KIF1A	1	526	0.19		TWNK	1	372	0.27		RARS2	1	339	0.29		ITPR1	0	163	0		UMPS	1	147	0.68
76	SPG20	3	920	0.33		TRAPPC2L	1	526	0.19		HTRA2	1	372	0.27		ADAR	1	339	0.29		AARS2	0	163	0		SPATA5	1	147	0.68
77	GPT2	3	920	0.33		MT-ND5	1	526	0.19		CHCHD2	1	372	0.27		ATP5F1A	1	339	0.29		AFG3L2	0	163	0		ABCA1	1	147	0.68
78	PRRT2	3	920	0.33		DARS2	1	526	0.19		KIF5A	1	372	0.27		COA7	1	339	0.29		ADCK3	0	163	0		ADK	1	147	0.68
79	LARS2	3	920	0.33		ACO2	1	526	0.19		SLC6A19	1	372	0.27		CP	1	339	0.29		DLG4	0	163	0		FARS2	1	147	0.68
80	DDC	3	920	0.33		ALDH3A2	1	526	0.19		POLR3A	1	372	0.27		CYP27A1	1	339	0.29		ATP13A2	0	163	0		NDUFAF1	1	147	0.68
81	TANGO2	3	920	0.33		ECHS1	1	526	0.19		MT-TK	1	372	0.27		GGT1	1	339	0.29		ELOVL4	0	163	0		NHLRC1	1	147	0.68
82	MT-TK	3	920	0.33		RRM2B	1	526	0.19		TTC19	1	372	0.27		LARS1	1	339	0.29		NEU1	0	163	0		PDHA1	1	147	0.68
83	DARS2	3	920	0.33		DNM2	1	526	0.19		PEX6	1	372	0.27		SLC25A42	1	339	0.29		MTFMT	0	163	0		PEX3	1	147	0.68
84	MFN2	3	920	0.33		SPG20	1	526	0.19		KARS1	1	372	0.27		VPS13D	1	339	0.29		PLA2G6	0	163	0		PIK3R2	1	147	0.68
85	TTC19	3	920	0.33		CLN6	1	526	0.19		COX20	1	372	0.27		BTD	1	339	0.29		SLC2A1	0	163	0		SLC1A1	1	147	0.68
86	CYP7B1	3	920	0.33		DEGS1	1	526	0.19		SEPSECS	1	372	0.27		MFN2	1	339	0.29		SYNJ1	0	163	0		SLC25A26	1	147	0.68
87	GRID2	3	920	0.33		MT-ND3	1	526	0.19		DNM2	1	372	0.27		BCAP31	1	339	0.29		SLC6A17	0	163	0		SYN1	1	147	0.68
88	MARS1	3	920	0.33		RARS2	1	526	0.19		SPG20	1	372	0.27		ABCB7	1	339	0.29		NPC1	0	163	0		UGT1A1	1	147	0.68
89	SLC19A3	3	920	0.33		ADAR	1	526	0.19		CLN6	1	372	0.27		AIFM1	1	339	0.29		CTSF	0	163	0		SPG7	0	147	0
90	SYT14	3	920	0.33		ATP5F1A	1	526	0.19		DEGS1	1	372	0.27		APOPT1	1	339	0.29		NUS1	0	163	0		LRRK2	0	147	0
91	TRAPPC2L	3	920	0.33		COA7	1	526	0.19		MT-ND3	1	372	0.27		CLCN2	1	339	0.29		HTRA2	0	163	0		PRKN	0	147	0
92	CLPB	2	920	0.22		CP	1	526	0.19		RARS2	1	372	0.27		DDHD2	1	339	0.29		CHCHD2	0	163	0		GBA	0	147	0
93	RRM2B	2	920	0.22		CYP27A1	1	526	0.19		ADAR	1	372	0.27		MRPL44	1	339	0.29		PNPLA6	0	163	0		ITPR1	0	147	0
94	IARS2	2	920	0.22		GGT1	1	526	0.19		ATP5F1A	1	372	0.27		MT-ND4	1	339	0.29		TBK1	0	163	0		GBA2	0	147	0
95	MTM1	2	920	0.22		LARS1	1	526	0.19		COA7	1	372	0.27		PEX16	1	339	0.29		LARS2	0	163	0		AFG3L2	0	147	0
96	GFER	2	920	0.22		SLC25A42	1	526	0.19		CP	1	372	0.27		SBF2	1	339	0.29		SYT14	0	163	0		ELOVL4	0	147	0
97	MT-TF	2	920	0.22		VPS13D	1	526	0.19		CYP27A1	1	372	0.27		SUCLG1	1	339	0.29		MT-RNR1	0	163	0		MTFMT	0	147	0
98	GYG2	2	920	0.22		NAGLU	1	526	0.19		GGT1	1	372	0.27		MT-TL1	1	339	0.29		POLR3A	0	163	0		HSD17B4	0	147	0
99	DPYD	2	920	0.22		MPV17	1	526	0.19		LARS1	1	372	0.27		C12orf65	1	339	0.29		PEX6	0	163	0		SYNJ1	0	147	0
100	AIMP1	2	920	0.22		PTRH2	1	526	0.19		SLC25A42	1	372	0.27		L2HGDH	1	339	0.29		APOB	0	163	0		NPC1	0	147	0
101	CLN5	2	920	0.22		POLG2	1	526	0.19		VPS13D	1	372	0.27		SBF1	1	339	0.29		ABHD12	0	163	0		CHCHD2	0	147	0
102	GRN	2	920	0.22		ATP5F1E	1	526	0.19		NAGLU	1	372	0.27		HNF1B	1	339	0.29		COQ8A	0	163	0		PNPLA6	0	147	0
103	SLC25A46	2	920	0.22		RNASEH1	1	526	0.19		MPV17	1	372	0.27		CARS2	1	339	0.29		PRRT2	0	163	0		TBK1	0	147	0
104	TACO1	2	920	0.22		CLN8	1	526	0.19		PTRH2	1	372	0.27		DPYD	1	339	0.29		GYG2	0	163	0		ABCD1	0	147	0
105	MPV17	2	920	0.22		DYNC1H1	1	526	0.19		POLG2	1	372	0.27		PAH	1	339	0.29		ELP2	0	163	0		CHCHD10	0	147	0
106	CP	2	920	0.22		MBOAT7	1	526	0.19		ATP5F1E	1	372	0.27		PARS2	1	339	0.29		GFER	0	163	0		SYT14	0	147	0
107	KARS1	2	920	0.22		MFSD8	1	526	0.19		RNASEH1	1	372	0.27		PIGG	1	339	0.29		CLPB	0	163	0		GRID2	0	147	0
108	ATAD3A	2	920	0.22		STXBP1	1	526	0.19		CLN8	1	372	0.27		ALG6	1	339	0.29		WDR45	0	163	0		PNPT1	0	147	0
109	POLG2	2	920	0.22		TBC1D24	1	526	0.19		DYNC1H1	1	372	0.27		ARG1	1	339	0.29		VPS13C	0	163	0		MT-RNR1	0	147	0
110	CLN6	2	920	0.22		CLTC	1	526	0.19		MBOAT7	1	372	0.27		GLB1	1	339	0.29		SEPSECS	0	163	0		KIF5A	0	147	0
111	GNS	2	920	0.22		ELOVL5	1	526	0.19		MFSD8	1	372	0.27		GRIA4	1	339	0.29		CLN5	0	163	0		SLC6A19	0	147	0
112	PEX7	2	920	0.22		FAAH2	1	526	0.19		STXBP1	1	372	0.27		LYRM7	1	339	0.29		NUBPL	0	163	0		POLR3A	0	147	0
113	DYNC1H1	2	920	0.22		FOXRED1	1	526	0.19		TBC1D24	1	372	0.27		NDUFA8	1	339	0.29		SLC19A3	0	163	0		TTC19	0	147	0
114	POMGNT2	2	920	0.22		GRM1	1	526	0.19		CLTC	1	372	0.27		RARS1	1	339	0.29		GPAA1	0	163	0		PEX6	0	147	0
115	GAMT	2	920	0.22		MICU1	1	526	0.19		ELOVL5	1	372	0.27		SAMHD1	1	339	0.29		PNKD	0	163	0		APOB	0	147	0
116	HNF1B	2	920	0.22		MSTO1	1	526	0.19		FAAH2	1	372	0.27		TMEM70	1	339	0.29		ATP7B	0	163	0		ABHD12	0	147	0
117	PTRH2	2	920	0.22		NSUN2	1	526	0.19		FOXRED1	1	372	0.27		COA3	1	339	0.29		MCOLN1	0	163	0		COQ8A	0	147	0
118	NPC2	2	920	0.22		POMGNT2	1	526	0.19		GRM1	1	372	0.27		GAA	1	339	0.29		PANK2	0	163	0		PRRT2	0	147	0
119	FIG4	2	920	0.22		PSAP	1	526	0.19		MICU1	1	372	0.27		SPATA5	1	339	0.29		PINK1	0	163	0		TACO1	0	147	0
120	SGPL1	2	920	0.22		TPP1	1	526	0.19		MSTO1	1	372	0.27		AP4E1	1	339	0.29		PPM1K	0	163	0		ELP2	0	147	0
121	ATP7B	2	920	0.22		TREX1	1	526	0.19		NSUN2	1	372	0.27		ARSA	1	339	0.29		VPS13B	0	163	0		POLR3B	0	147	0
122	FARSB	2	920	0.22		ALDH18A1	1	526	0.19		POMGNT2	1	372	0.27		CBS	1	339	0.29		TRAPPC2L	0	163	0		VPS13C	0	147	0
123	TECPR2	2	920	0.22		BSCL2	1	526	0.19		PSAP	1	372	0.27		CPT1C	1	339	0.29		MT-ND5	0	163	0		KARS1	0	147	0
124	SLC10A7	2	920	0.22		GDAP1	1	526	0.19		TPP1	1	372	0.27		CTSA	1	339	0.29		DARS2	0	163	0		COX20	0	147	0
125	SNX14	2	920	0.22		SPTLC2	1	526	0.19		TREX1	1	372	0.27		DDHD1	1	339	0.29		ACO2	0	163	0		SEPSECS	0	147	0
126	TFAM	2	920	0.22		FARSB	1	526	0.19		MTHFR	1	372	0.27		GCH1	1	339	0.29		ALDH3A2	0	163	0		ZFYVE26	0	147	0
127	COG4	2	920	0.22		FIG4	1	526	0.19		ATAD3A	1	372	0.27		GNE	1	339	0.29		ECHS1	0	163	0		SLC25A46	0	147	0
128	CLPP	2	920	0.22		BTD	1	526	0.19		SBF1	1	372	0.27		HYAL1	1	339	0.29		DNM2	0	163	0		CLN5	0	147	0
129	AGPAT2	2	920	0.22		MFN2	1	526	0.19		CARS2	1	372	0.27		IFIH1	1	339	0.29		SPG20	0	163	0		NUBPL	0	147	0
130	WDR45	2	920	0.22		BCAP31	1	526	0.19		DPYD	1	372	0.27		LYST	1	339	0.29		CLN6	0	163	0		ATP7B	0	147	0
131	SBF2	2	920	0.22		ABCB7	1	526	0.19		PAH	1	372	0.27		MRPS25	1	339	0.29		DEGS1	0	163	0		MCOLN1	0	147	0
132	ECHS1	2	920	0.22		AIFM1	1	526	0.19		PARS2	1	372	0.27		MTRR	1	339	0.29		MT-ND3	0	163	0		PANK2	0	147	0
133	SEPSECS	2	920	0.22		APOPT1	1	526	0.19		PIGG	1	372	0.27		PSAT1	1	339	0.29		RARS2	0	163	0		PINK1	0	147	0
134	ABCB7	2	920	0.22		CLCN2	1	526	0.19		ALG6	1	372	0.27		PUS1	1	339	0.29		ADAR	0	163	0		PPM1K	0	147	0
135	AP4S1	2	920	0.22		DDHD2	1	526	0.19		ARG1	1	372	0.27		SLC17A5	1	339	0.29		ATP5F1A	0	163	0		VPS13B	0	147	0
136	ELP2	2	920	0.22		MRPL44	1	526	0.19		GLB1	1	372	0.27		SLC25A21	1	339	0.29		COA7	0	163	0		KIF1A	0	147	0
137	ENTPD1	2	920	0.22		MT-ND4	1	526	0.19		GRIA4	1	372	0.27		TBCK	1	339	0.29		CP	0	163	0		TRAPPC2L	0	147	0
138	GPAA1	2	920	0.22		PEX16	1	526	0.19		LYRM7	1	372	0.27		VAMP1	1	339	0.29		CYP27A1	0	163	0		DARS2	0	147	0
139	L2HGDH	2	920	0.22		SBF2	1	526	0.19		NDUFA8	1	372	0.27		LRRK2	0	339	0		GGT1	0	163	0		ECHS1	0	147	0
140	MCOLN1	2	920	0.22		SUCLG1	1	526	0.19		RARS1	1	372	0.27		GBA	0	339	0		LARS1	0	163	0		RRM2B	0	147	0
141	NUBPL	2	920	0.22		TXN2	1	526	0.19		SAMHD1	1	372	0.27		DLG4	0	339	0		SLC25A42	0	163	0		DNM2	0	147	0
142	PANK2	2	920	0.22		CLN3	1	526	0.19		TMEM70	1	372	0.27		NEU1	0	339	0		VPS13D	0	163	0		SPG20	0	147	0
143	PINK1	2	920	0.22		HEXA	1	526	0.19		CLPP	1	372	0.27		HSD17B4	0	339	0		CLN8	0	163	0		ADAR	0	147	0
144	PNKD	2	920	0.22		HEXB	1	526	0.19		B4GALNT1	1	372	0.27		SLC6A17	0	339	0		DYNC1H1	0	163	0		ATP5F1A	0	147	0
145	PPM1K	2	920	0.22		NGLY1	1	526	0.19		GBE1	1	372	0.27		MT-ND6	0	339	0		MBOAT7	0	163	0		COA7	0	147	0
146	RIC3	2	920	0.22		SLC1A3	1	526	0.19		TFAM	1	372	0.27		NUS1	0	339	0		MFSD8	0	163	0		CP	0	147	0
147	SLC45A1	2	920	0.22		GRN	1	526	0.19		AP1S2	1	372	0.27		HTRA2	0	339	0		STXBP1	0	163	0		CYP27A1	0	147	0
148	SPTLC2	2	920	0.22		SCARB2	1	526	0.19		GLUL	1	372	0.27		CHCHD2	0	339	0		TBC1D24	0	163	0		GGT1	0	147	0
149	TPP1	2	920	0.22		ACY1	1	526	0.19		NARS2	1	372	0.27		CHCHD10	0	339	0		CLTC	0	163	0		LARS1	0	147	0
150	VPS13C	2	920	0.22		ATP6AP2	1	526	0.19		NDUFA1	1	372	0.27		SYT14	0	339	0		ELOVL5	0	163	0		SLC25A42	0	147	0
151	MFSD8	1	920	0.11		COQ2	1	526	0.19		RPL10	1	372	0.27		PNPT1	0	339	0		FAAH2	0	163	0		VPS13D	0	147	0
152	SGSH	1	920	0.11		GCDH	1	526	0.19		SMS	1	372	0.27		MT-RNR1	0	339	0		FOXRED1	0	163	0		MPV17	0	147	0
153	COQ2	1	920	0.11		NDUFS8	1	526	0.19		TPK1	1	372	0.27		MT-TK	0	339	0		GRM1	0	163	0		PTRH2	0	147	0
154	NEUROD1	1	920	0.11		SERAC1	1	526	0.19		UMPS	1	372	0.27		TTC19	0	339	0		MICU1	0	163	0		ATP5F1E	0	147	0
155	POLR3GL	1	920	0.11		SLC25A32	1	526	0.19		ACSF3	1	372	0.27		PEX6	0	339	0		MSTO1	0	163	0		RNASEH1	0	147	0
156	PEX3	1	920	0.11		SLC3A1	1	526	0.19		AGA	1	372	0.27		COQ8A	0	339	0		NSUN2	0	163	0		CLTC	0	147	0
157	DNA2	1	920	0.11		SLC52A2	1	526	0.19		ARCN1	1	372	0.27		PRRT2	0	339	0		POMGNT2	0	163	0		ELOVL5	0	147	0
158	RNASEH1	1	920	0.11		TSFM	1	526	0.19		ASL	1	372	0.27		GFER	0	339	0		PSAP	0	163	0		FAAH2	0	147	0
159	APOPT1	1	920	0.11		VPS11	1	526	0.19		B3GAT3	1	372	0.27		CLPB	0	339	0		TPP1	0	163	0		FOXRED1	0	147	0
160	PDXK	1	920	0.11		GRIA3	0	526	0		BLOC1S6	1	372	0.27		WDR45	0	339	0		TREX1	0	163	0		GRM1	0	147	0
161	TREX1	1	920	0.11		TRAPPC9	0	526	0		CHKB	1	372	0.27		VPS13C	0	339	0		ALDH18A1	0	163	0		MICU1	0	147	0
162	B3GAT3	1	920	0.11		MRPL3	0	526	0		DNA2	1	372	0.27		COX20	0	339	0		FARSB	0	163	0		MSTO1	0	147	0
163	MT-ND3	1	920	0.11		DNAJC5	0	526	0		GALNS	1	372	0.27		SEPSECS	0	339	0		FIG4	0	163	0		NSUN2	0	147	0
164	NGLY1	1	920	0.11		SRD5A2	0	526	0		HARS1	1	372	0.27		GPAA1	0	339	0		BCAP31	0	163	0		POMGNT2	0	147	0
165	ALG6	1	920	0.11		TANGO2	0	526	0		MCEE	1	372	0.27		PNKD	0	339	0		ABCB7	0	163	0		PSAP	0	147	0
166	PSAT1	1	920	0.11		GPT2	0	526	0		MT-TV	1	372	0.27		ATP7B	0	339	0		AIFM1	0	163	0		TPP1	0	147	0
167	CARS2	1	920	0.11		MT-TL1	0	526	0		PEPD	1	372	0.27		MCOLN1	0	339	0		APOPT1	0	163	0		TREX1	0	147	0
168	NDUFA1	1	920	0.11		AMACR	0	526	0		PIK3R1	1	372	0.27		PANK2	0	339	0		CLCN2	0	163	0		ALDH18A1	0	147	0
169	SLC52A2	1	920	0.11		DDC	0	526	0		POLR3GL	1	372	0.27		PINK1	0	339	0		DDHD2	0	163	0		BSCL2	0	147	0
170	SPATA5	1	920	0.11		SRD5A3	0	526	0		PYCR2	1	372	0.27		PPM1K	0	339	0		MRPL44	0	163	0		GDAP1	0	147	0
171	TPK1	1	920	0.11		MTO1	0	526	0		SGSH	1	372	0.27		MT-ND5	0	339	0		MT-ND4	0	163	0		SPTLC2	0	147	0
172	BLOC1S6	1	920	0.11		AP4S1	0	526	0		SLC25A4	1	372	0.27		RRM2B	0	339	0		PEX16	0	163	0		FARSB	0	147	0
173	MT-ND4	1	920	0.11		C12orf65	0	526	0		SLC6A1	1	372	0.27		NAGLU	0	339	0		SBF2	0	163	0		FIG4	0	147	0
174	ADAR	1	920	0.11		L2HGDH	0	526	0		ST3GAL3	1	372	0.27		MPV17	0	339	0		SUCLG1	0	163	0		BTD	0	147	0
175	CLN3	1	920	0.11		GAMT	0	526	0		TMLHE	1	372	0.27		PTRH2	0	339	0		GRN	0	163	0		MFN2	0	147	0
176	FOXRED1	1	920	0.11		AGPAT2	0	526	0		AFG3L2	0	372	0		POLG2	0	339	0		SCARB2	0	163	0		ABCB7	0	147	0
177	PAH	1	920	0.11		AIMP1	0	526	0		ADCK3	0	372	0		ATP5F1E	0	339	0		ACY1	0	163	0		AIFM1	0	147	0
178	PDHA1	1	920	0.11		NPC2	0	526	0		NEU1	0	372	0		RNASEH1	0	339	0		ATP6AP2	0	163	0		APOPT1	0	147	0
179	SERAC1	1	920	0.11		PEX7	0	526	0		PNPLA6	0	372	0		CLN8	0	339	0		COQ2	0	163	0		CLCN2	0	147	0
180	TBC1D24	1	920	0.11		SLC45A1	0	526	0		APOB	0	372	0		DYNC1H1	0	339	0		GCDH	0	163	0		DDHD2	0	147	0
181	TXN2	1	920	0.11		MT-TF	0	526	0		ABHD12	0	372	0		MBOAT7	0	339	0		NDUFS8	0	163	0		MRPL44	0	147	0
182	GNE	1	920	0.11		RIC3	0	526	0		COQ8A	0	372	0		MFSD8	0	339	0		SERAC1	0	163	0		MT-ND4	0	147	0
183	HEXB	1	920	0.11		SLC10A7	0	526	0		PRRT2	0	372	0		STXBP1	0	339	0		SLC25A32	0	163	0		PEX16	0	147	0
184	MRPL44	1	920	0.11		MTHFR	0	526	0		ZFYVE26	0	372	0		TBC1D24	0	339	0		SLC3A1	0	163	0		SBF2	0	147	0
185	SLC25A4	1	920	0.11		ATAD3A	0	526	0		SLC25A46	0	372	0		CLTC	0	339	0		SLC52A2	0	163	0		SUCLG1	0	147	0
186	MT-TV	1	920	0.11		SBF1	0	526	0		CLN5	0	372	0		ELOVL5	0	339	0		TSFM	0	163	0		CLN3	0	147	0
187	CHKB	1	920	0.11		HNF1B	0	526	0		NUBPL	0	372	0		FAAH2	0	339	0		VPS11	0	163	0		HEXA	0	147	0
188	GAA	1	920	0.11		CARS2	0	526	0		SLC19A3	0	372	0		FOXRED1	0	339	0		GRIA3	0	163	0		HEXB	0	147	0
189	TSFM	1	920	0.11		DPYD	0	526	0		GPAA1	0	372	0		GRM1	0	339	0		TRAPPC9	0	163	0		NGLY1	0	147	0
190	SLC25A32	1	920	0.11		PAH	0	526	0		PNKD	0	372	0		MICU1	0	339	0		MRPL3	0	163	0		SLC1A3	0	147	0
191	PSAP	1	920	0.11		PARS2	0	526	0		ATP7B	0	372	0		MSTO1	0	339	0		DNAJC5	0	163	0		ACY1	0	147	0
192	MICU1	1	920	0.11		PIGG	0	526	0		MCOLN1	0	372	0		NSUN2	0	339	0		SRD5A2	0	163	0		ATP6AP2	0	147	0
193	SMS	1	920	0.11		ALG6	0	526	0		PANK2	0	372	0		POMGNT2	0	339	0		TANGO2	0	163	0		COQ2	0	147	0
194	SAMHD1	1	920	0.11		ARG1	0	526	0		PINK1	0	372	0		PSAP	0	339	0		GPT2	0	163	0		GCDH	0	147	0
195	SYT2	1	920	0.11		GLB1	0	526	0		PPM1K	0	372	0		TPP1	0	339	0		MT-TL1	0	163	0		NDUFS8	0	147	0
196	HADHB	1	920	0.11		GRIA4	0	526	0		ALDH18A1	0	372	0		TREX1	0	339	0		DDC	0	163	0		SERAC1	0	147	0
197	HARS1	1	920	0.11		LYRM7	0	526	0		BSCL2	0	372	0		TXN2	0	339	0		SRD5A3	0	163	0		SLC25A32	0	147	0
198	LYST	1	920	0.11		NDUFA8	0	526	0		GDAP1	0	372	0		CLN3	0	339	0		MTO1	0	163	0		SLC3A1	0	147	0
199	NDUFAF1	1	920	0.11		RARS1	0	526	0		SPTLC2	0	372	0		HEXA	0	339	0		AP4S1	0	163	0		SLC52A2	0	147	0
200	PUS1	1	920	0.11		SAMHD1	0	526	0		FARSB	0	372	0		HEXB	0	339	0		L2HGDH	0	163	0		TSFM	0	147	0
201	SLC25A21	1	920	0.11		TMEM70	0	526	0		FIG4	0	372	0		NGLY1	0	339	0		AIMP1	0	163	0		VPS11	0	147	0
202	ABCA1	1	920	0.11		CLPP	0	526	0		BTD	0	372	0		SLC1A3	0	339	0		NPC2	0	163	0		MRPL3	0	147	0
203	CLCN2	1	920	0.11		B4GALNT1	0	526	0		MFN2	0	372	0		GRN	0	339	0		PEX7	0	163	0		SRD5A2	0	147	0
204	CYP27A1	1	920	0.11		GBE1	0	526	0		BCAP31	0	372	0		SCARB2	0	339	0		SLC45A1	0	163	0		GPT2	0	147	0
205	CTSA	1	920	0.11		TFAM	0	526	0		ABCB7	0	372	0		ACY1	0	339	0		MT-TF	0	163	0		DDC	0	147	0
206	NARS2	1	920	0.11		AP1S2	0	526	0		AIFM1	0	372	0		ATP6AP2	0	339	0		RIC3	0	163	0		SRD5A3	0	147	0
207	TMEM70	1	920	0.11		GLUL	0	526	0		APOPT1	0	372	0		COQ2	0	339	0		SLC10A7	0	163	0		AP4S1	0	147	0
208	MCEE	1	920	0.11		NARS2	0	526	0		CLCN2	0	372	0		GCDH	0	339	0		MTHFR	0	163	0		C12orf65	0	147	0
209	GBE1	1	920	0.11		NDUFA1	0	526	0		DDHD2	0	372	0		NDUFS8	0	339	0		CARS2	0	163	0		AGPAT2	0	147	0
210	PARS2	1	920	0.11		RPL10	0	526	0		MRPL44	0	372	0		SERAC1	0	339	0		DPYD	0	163	0		MT-TF	0	147	0
211	PIGG	1	920	0.11		SMS	0	526	0		MT-ND4	0	372	0		SLC25A32	0	339	0		PAH	0	163	0		RIC3	0	147	0
212	PEPD	1	920	0.11		TPK1	0	526	0		PEX16	0	372	0		SLC3A1	0	339	0		PARS2	0	163	0		SLC10A7	0	147	0
213	PLIN1	1	920	0.11		UMPS	0	526	0		SBF2	0	372	0		SLC52A2	0	339	0		PIGG	0	163	0		MTHFR	0	147	0
214	MBOAT7	1	920	0.11		ACSF3	0	526	0		SUCLG1	0	372	0		TSFM	0	339	0		ALG6	0	163	0		SBF1	0	147	0
215	ADK	1	920	0.11		AGA	0	526	0		TXN2	0	372	0		VPS11	0	339	0		ARG1	0	163	0		HNF1B	0	147	0
216	UGT1A1	1	920	0.11		ARCN1	0	526	0		CLN3	0	372	0		GRIA3	0	339	0		GLB1	0	163	0		ALG6	0	147	0
217	GGT1	1	920	0.11		ASL	0	526	0		HEXA	0	372	0		TRAPPC9	0	339	0		GRIA4	0	163	0		ARG1	0	147	0
218	NSUN2	1	920	0.11		B3GAT3	0	526	0		HEXB	0	372	0		MRPL3	0	339	0		LYRM7	0	163	0		GLB1	0	147	0
219	PIK3R1	1	920	0.11		BLOC1S6	0	526	0		NGLY1	0	372	0		DNAJC5	0	339	0		NDUFA8	0	163	0		GRIA4	0	147	0
220	ARCN1	1	920	0.11		CHKB	0	526	0		SLC1A3	0	372	0		SRD5A2	0	339	0		RARS1	0	163	0		LYRM7	0	147	0
221	TBCK	1	920	0.11		DNA2	0	526	0		GRN	0	372	0		AMACR	0	339	0		SAMHD1	0	163	0		NDUFA8	0	147	0
222	GALNS	1	920	0.11		GALNS	0	526	0		SCARB2	0	372	0		DDC	0	339	0		TMEM70	0	163	0		RARS1	0	147	0
223	DDHD1	1	920	0.11		HARS1	0	526	0		ACY1	0	372	0		SRD5A3	0	339	0		TFAM	0	163	0		SAMHD1	0	147	0
224	DEGS1	1	920	0.11		MCEE	0	526	0		ATP6AP2	0	372	0		GAMT	0	339	0		AP1S2	0	163	0		TMEM70	0	147	0
225	PYCR2	1	920	0.11		MT-TV	0	526	0		COQ2	0	372	0		AGPAT2	0	339	0		GLUL	0	163	0		B4GALNT1	0	147	0
226	LARS1	1	920	0.11		PEPD	0	526	0		GCDH	0	372	0		AIMP1	0	339	0		NARS2	0	163	0		GBE1	0	147	0
227	ASL	1	920	0.11		PIK3R1	0	526	0		NDUFS8	0	372	0		NPC2	0	339	0		NDUFA1	0	163	0		ACSF3	0	147	0
228	AIFM1	1	920	0.11		POLR3GL	0	526	0		SERAC1	0	372	0		PEX7	0	339	0		RPL10	0	163	0		AGA	0	147	0
229	AP4E1	1	920	0.11		PYCR2	0	526	0		SLC25A32	0	372	0		SLC45A1	0	339	0		SMS	0	163	0		ARCN1	0	147	0
230	SLC1A3	1	920	0.11		SGSH	0	526	0		SLC3A1	0	372	0		MT-TF	0	339	0		TPK1	0	163	0		ASL	0	147	0
231	SUCLG1	1	920	0.11		SLC25A4	0	526	0		SLC52A2	0	372	0		RIC3	0	339	0		UMPS	0	163	0		B3GAT3	0	147	0
232	BCAP31	1	920	0.11		SLC6A1	0	526	0		TSFM	0	372	0		SLC10A7	0	339	0		ACSF3	0	163	0		BLOC1S6	0	147	0
233	VPS13D	1	920	0.11		ST3GAL3	0	526	0		VPS11	0	372	0		CLPP	0	339	0		AGA	0	163	0		CHKB	0	147	0
234	MSTO1	1	920	0.11		TMLHE	0	526	0		GALC	0	372	0		B4GALNT1	0	339	0		ARCN1	0	163	0		DNA2	0	147	0
235	RPL10	1	920	0.11		GALC	0	526	0		CYP7B1	0	372	0		GBE1	0	339	0		ASL	0	163	0		GALNS	0	147	0
236	UMPS	1	920	0.11		CYP7B1	0	526	0		COG4	0	372	0		TFAM	0	339	0		B3GAT3	0	163	0		HARS1	0	147	0
237	GRIA4	1	920	0.11		COG4	0	526	0		ENTPD1	0	372	0		AP1S2	0	339	0		BLOC1S6	0	163	0		MCEE	0	147	0
238	MRPS25	1	920	0.11		ENTPD1	0	526	0		GNS	0	372	0		GLUL	0	339	0		CHKB	0	163	0		MT-TV	0	147	0
239	SLC25A42	1	920	0.11		GNS	0	526	0		IARS2	0	372	0		NARS2	0	339	0		DNA2	0	163	0		PEPD	0	147	0
240	SLC6A1	1	920	0.11		IARS2	0	526	0		MTM1	0	372	0		NDUFA1	0	339	0		GALNS	0	163	0		PIK3R1	0	147	0
241	ACSF3	1	920	0.11		MTM1	0	526	0		SNX14	0	372	0		RPL10	0	339	0		HARS1	0	163	0		POLR3GL	0	147	0
242	ACY1	1	920	0.11		SNX14	0	526	0		TECPR2	0	372	0		SMS	0	339	0		MCEE	0	163	0		PYCR2	0	147	0
243	AGA	1	920	0.11		TECPR2	0	526	0		COA3	0	372	0		TPK1	0	339	0		MT-TV	0	163	0		SGSH	0	147	0
244	AP1S2	1	920	0.11		COA3	0	526	0		GAA	0	372	0		UMPS	0	339	0		PEPD	0	163	0		SLC25A4	0	147	0
245	ARG1	1	920	0.11		GAA	0	526	0		SPATA5	0	372	0		ACSF3	0	339	0		PIK3R1	0	163	0		SLC6A1	0	147	0
246	ARSA	1	920	0.11		SPATA5	0	526	0		AP4E1	0	372	0		AGA	0	339	0		POLR3GL	0	163	0		ST3GAL3	0	147	0
247	ATP5F1A	1	920	0.11		AP4E1	0	526	0		ARSA	0	372	0		ARCN1	0	339	0		PYCR2	0	163	0		TMLHE	0	147	0
248	ATP5F1E	1	920	0.11		ARSA	0	526	0		CBS	0	372	0		ASL	0	339	0		SGSH	0	163	0		GALC	0	147	0
249	ATP6AP2	1	920	0.11		CBS	0	526	0		CPT1C	0	372	0		B3GAT3	0	339	0		SLC25A4	0	163	0		CYP7B1	0	147	0
250	B4GALNT1	1	920	0.11		CPT1C	0	526	0		CTSA	0	372	0		BLOC1S6	0	339	0		SLC6A1	0	163	0		COG4	0	147	0
251	CBS	1	920	0.11		CTSA	0	526	0		DDHD1	0	372	0		CHKB	0	339	0		ST3GAL3	0	163	0		ENTPD1	0	147	0
252	CLN8	1	920	0.11		DDHD1	0	526	0		GCH1	0	372	0		DNA2	0	339	0		TMLHE	0	163	0		GNS	0	147	0
253	CLTC	1	920	0.11		GCH1	0	526	0		GNE	0	372	0		GALNS	0	339	0		COG4	0	163	0		IARS2	0	147	0
254	COA3	1	920	0.11		GNE	0	526	0		HYAL1	0	372	0		HARS1	0	339	0		ENTPD1	0	163	0		MTM1	0	147	0
255	COA7	1	920	0.11		HYAL1	0	526	0		IFIH1	0	372	0		MCEE	0	339	0		GNS	0	163	0		SNX14	0	147	0
256	CPT1C	1	920	0.11		IFIH1	0	526	0		LYST	0	372	0		MT-TV	0	339	0		IARS2	0	163	0		TECPR2	0	147	0
257	DDHD2	1	920	0.11		LYST	0	526	0		MRPS25	0	372	0		PEPD	0	339	0		MTM1	0	163	0		COA3	0	147	0
258	ELOVL5	1	920	0.11		MRPS25	0	526	0		MTRR	0	372	0		PIK3R1	0	339	0		SNX14	0	163	0		GAA	0	147	0
259	FAAH2	1	920	0.11		MTRR	0	526	0		PSAT1	0	372	0		POLR3GL	0	339	0		TECPR2	0	163	0		AP4E1	0	147	0
260	FARS2	1	920	0.11		PSAT1	0	526	0		PUS1	0	372	0		PYCR2	0	339	0		SPATA5	0	163	0		ARSA	0	147	0
261	GCDH	1	920	0.11		PUS1	0	526	0		SLC17A5	0	372	0		SGSH	0	339	0		AP4E1	0	163	0		CBS	0	147	0
262	GCH1	1	920	0.11		SLC17A5	0	526	0		SLC25A21	0	372	0		SLC25A4	0	339	0		ARSA	0	163	0		CPT1C	0	147	0
263	GLB1	1	920	0.11		SLC25A21	0	526	0		TBCK	0	372	0		SLC6A1	0	339	0		CBS	0	163	0		CTSA	0	147	0
264	GLUL	1	920	0.11		TBCK	0	526	0		VAMP1	0	372	0		ST3GAL3	0	339	0		CPT1C	0	163	0		DDHD1	0	147	0
265	GRM1	1	920	0.11		VAMP1	0	526	0		GLA	0	372	0		TMLHE	0	339	0		CTSA	0	163	0		GCH1	0	147	0
266	HEXA	1	920	0.11		GLA	0	526	0		MTMR2	0	372	0		GLA	0	339	0		DDHD1	0	163	0		GNE	0	147	0
267	HYAL1	1	920	0.11		MTMR2	0	526	0		OPA3	0	372	0		MTMR2	0	339	0		GCH1	0	163	0		HYAL1	0	147	0
268	IFIH1	1	920	0.11		OPA3	0	526	0		MARS1	0	372	0		OPA3	0	339	0		GNE	0	163	0		IFIH1	0	147	0
269	LYRM7	1	920	0.11		MARS1	0	526	0		PRPS1	0	372	0		MARS1	0	339	0		HYAL1	0	163	0		LYST	0	147	0
270	MTRR	1	920	0.11		PRPS1	0	526	0		SGPL1	0	372	0		PRPS1	0	339	0		IFIH1	0	163	0		MRPS25	0	147	0
271	NDUFA8	1	920	0.11		SGPL1	0	526	0		HADHB	0	372	0		SGPL1	0	339	0		LYST	0	163	0		MTRR	0	147	0
272	NDUFS8	1	920	0.11		HADHB	0	526	0		HNF1B	0	372	0		HADHB	0	339	0		MRPS25	0	163	0		PSAT1	0	147	0
273	NHLRC1	1	920	0.11		NEUROD1	0	526	0		NEUROD1	0	372	0		NEUROD1	0	339	0		MTRR	0	163	0		PUS1	0	147	0
274	PDK3	1	920	0.11		PDK3	0	526	0		PDK3	0	372	0		PDK3	0	339	0		PSAT1	0	163	0		SLC17A5	0	147	0
275	PEX16	1	920	0.11		PDXK	0	526	0		PDXK	0	372	0		PDXK	0	339	0		PUS1	0	163	0		SLC25A21	0	147	0
276	PIK3CA	1	920	0.11		PIK3CA	0	526	0		PIK3CA	0	372	0		PIK3CA	0	339	0		SLC17A5	0	163	0		TBCK	0	147	0
277	PIK3R2	1	920	0.11		PLIN1	0	526	0		PLIN1	0	372	0		PLIN1	0	339	0		SLC25A21	0	163	0		VAMP1	0	147	0
278	RARS1	1	920	0.11		SYT2	0	526	0		SYT2	0	372	0		SYT2	0	339	0		TBCK	0	163	0		GLA	0	147	0
279	RARS2	1	920	0.11		VARS1	0	526	0		VARS1	0	372	0		VARS1	0	339	0		VAMP1	0	163	0		MTMR2	0	147	0
280	SCARB2	1	920	0.11		ABCA1	0	526	0		ABCA1	0	372	0		ABCA1	0	339	0		ABCA1	0	163	0		OPA3	0	147	0
281	SLC17A5	1	920	0.11		ADK	0	526	0		ADK	0	372	0		ADK	0	339	0		ADK	0	163	0		MARS1	0	147	0
282	SLC1A1	1	920	0.11		FARS2	0	526	0		FARS2	0	372	0		FARS2	0	339	0		FARS2	0	163	0		PRPS1	0	147	0
283	SLC25A26	1	920	0.11		NDUFAF1	0	526	0		NDUFAF1	0	372	0		NDUFAF1	0	339	0		NDUFAF1	0	163	0		SGPL1	0	147	0
284	SLC3A1	1	920	0.11		NHLRC1	0	526	0		NHLRC1	0	372	0		NHLRC1	0	339	0		NHLRC1	0	163	0		HADHB	0	147	0
285	ST3GAL3	1	920	0.11		PDHA1	0	526	0		PDHA1	0	372	0		PDHA1	0	339	0		PDHA1	0	163	0		NEUROD1	0	147	0
286	STXBP1	1	920	0.11		PEX3	0	526	0		PEX3	0	372	0		PEX3	0	339	0		PEX3	0	163	0		PDK3	0	147	0
287	SYN1	1	920	0.11		PIK3R2	0	526	0		PIK3R2	0	372	0		PIK3R2	0	339	0		PIK3R2	0	163	0		PDXK	0	147	0
288	TMLHE	1	920	0.11		SLC1A1	0	526	0		SLC1A1	0	372	0		SLC1A1	0	339	0		SLC1A1	0	163	0		PIK3CA	0	147	0
289	VAMP1	1	920	0.11		SLC25A26	0	526	0		SLC25A26	0	372	0		SLC25A26	0	339	0		SLC25A26	0	163	0		PLIN1	0	147	0
290	VARS1	1	920	0.11		SYN1	0	526	0		SYN1	0	372	0		SYN1	0	339	0		SYN1	0	163	0		SYT2	0	147	0
291	VPS11	1	920	0.11		UGT1A1	0	526	0		UGT1A1	0	372	0		UGT1A1	0	339	0		UGT1A1	0	163	0		VARS1	0	147	0
292	ABCC6	0	920	0		A4GALT	0	526	0		A4GALT	0	372	0		A4GALT	0	339	0		A4GALT	0	163	0		A4GALT	0	147	0
293	HGSNAT	0	920	0		ABCB11	0	526	0		ABCB11	0	372	0		ABCB11	0	339	0		ABCB11	0	163	0		ABCB11	0	147	0
294	SLC38A8	0	920	0		ABCB4	0	526	0		ABCB4	0	372	0		ABCB4	0	339	0		ABCB4	0	163	0		ABCB4	0	147	0
295	CTSD	0	920	0		ABCB6	0	526	0		ABCB6	0	372	0		ABCB6	0	339	0		ABCB6	0	163	0		ABCB6	0	147	0
296	IDH3A	0	920	0		ABCC2	0	526	0		ABCC2	0	372	0		ABCC2	0	339	0		ABCC2	0	163	0		ABCC2	0	147	0
297	HK1	0	920	0		ABCC6	0	526	0		ABCC6	0	372	0		ABCC6	0	339	0		ABCC6	0	163	0		ABCC6	0	147	0
298	TYR	0	920	0		ABCC8	0	526	0		ABCC8	0	372	0		ABCC8	0	339	0		ABCC8	0	163	0		ABCC8	0	147	0
299	DHDDS	0	920	0		ABCG5	0	526	0		ABCG5	0	372	0		ABCG5	0	339	0		ABCG5	0	163	0		ABCG5	0	147	0
300	NDUFS2	0	920	0		ABCG8	0	526	0		ABCG8	0	372	0		ABCG8	0	339	0		ABCG8	0	163	0		ABCG8	0	147	0
301	TLCD3B	0	920	0		ABHD5	0	526	0		ABHD5	0	372	0		ABHD5	0	339	0		ABHD5	0	163	0		ABHD5	0	147	0
302	MT-TN	0	920	0		AGL	0	526	0		AGL	0	372	0		AGL	0	339	0		AGL	0	163	0		AGL	0	147	0
303	FBP1	0	920	0		AGXT2	0	526	0		AGXT2	0	372	0		AGXT2	0	339	0		AGXT2	0	163	0		AGXT2	0	147	0
304	PEX1	0	920	0		AHCY	0	526	0		AHCY	0	372	0		AHCY	0	339	0		AHCY	0	163	0		AHCY	0	147	0
305	HPS4	0	920	0		AK7	0	526	0		AK7	0	372	0		AK7	0	339	0		AK7	0	163	0		AK7	0	147	0
306	SCO2	0	920	0		ALDOA	0	526	0		ALDOA	0	372	0		ALDOA	0	339	0		ALDOA	0	163	0		ALDOA	0	147	0
307	C1QBP	0	920	0		ALDOB	0	526	0		ALDOB	0	372	0		ALDOB	0	339	0		ALDOB	0	163	0		ALDOB	0	147	0
308	OAT	0	920	0		ALG12	0	526	0		ALG12	0	372	0		ALG12	0	339	0		ALG12	0	163	0		ALG12	0	147	0
309	TK2	0	920	0		ALOXE3	0	526	0		ALOXE3	0	372	0		ALOXE3	0	339	0		ALOXE3	0	163	0		ALOXE3	0	147	0
310	HFE	0	920	0		ANGPTL3	0	526	0		ANGPTL3	0	372	0		ANGPTL3	0	339	0		ANGPTL3	0	163	0		ANGPTL3	0	147	0
311	HPS1	0	920	0		AP2S1	0	526	0		AP2S1	0	372	0		AP2S1	0	339	0		AP2S1	0	163	0		AP2S1	0	147	0
312	HNF4A	0	920	0		APOA1	0	526	0		APOA1	0	372	0		APOA1	0	339	0		APOA1	0	163	0		APOA1	0	147	0
313	MBTPS1	0	920	0		APOA5	0	526	0		APOA5	0	372	0		APOA5	0	339	0		APOA5	0	163	0		APOA5	0	147	0
314	GCK	0	920	0		APOE	0	526	0		APOE	0	372	0		APOE	0	339	0		APOE	0	163	0		APOE	0	147	0
315	FTL	0	920	0		APPL1	0	526	0		APPL1	0	372	0		APPL1	0	339	0		APPL1	0	163	0		APPL1	0	147	0
316	NBAS	0	920	0		ARSG	0	526	0		ARSG	0	372	0		ARSG	0	339	0		ARSG	0	163	0		ARSG	0	147	0
317	ARSG	0	920	0		ASAH1	0	526	0		ASAH1	0	372	0		ASAH1	0	339	0		ASAH1	0	163	0		ASAH1	0	147	0
318	MMACHC	0	920	0		ATP7A	0	526	0		ATP7A	0	372	0		ATP7A	0	339	0		ATP7A	0	163	0		ATP7A	0	147	0
319	DSE	0	920	0		ATP8B1	0	526	0		ATP8B1	0	372	0		ATP8B1	0	339	0		ATP8B1	0	163	0		ATP8B1	0	147	0
320	CHST6	0	920	0		B3GALT6	0	526	0		B3GALT6	0	372	0		B3GALT6	0	339	0		B3GALT6	0	163	0		B3GALT6	0	147	0
321	IMPDH1	0	920	0		B4GALT7	0	526	0		B4GALT7	0	372	0		B4GALT7	0	339	0		B4GALT7	0	163	0		B4GALT7	0	147	0
322	OPA1	0	920	0		C1QBP	0	526	0		C1QBP	0	372	0		C1QBP	0	339	0		C1QBP	0	163	0		C1QBP	0	147	0
323	PCK2	0	920	0		CHRNE	0	526	0		CHRNE	0	372	0		CHRNE	0	339	0		CHRNE	0	163	0		CHRNE	0	147	0
324	ZNF143	0	920	0		CHST6	0	526	0		CHST6	0	372	0		CHST6	0	339	0		CHST6	0	163	0		CHST6	0	147	0
325	GMPPB	0	920	0		COQ6	0	526	0		COQ6	0	372	0		COQ6	0	339	0		COQ6	0	163	0		COQ6	0	147	0
326	LIPE	0	920	0		COQ8B	0	526	0		COQ8B	0	372	0		COQ8B	0	339	0		COQ8B	0	163	0		COQ8B	0	147	0
327	GYG1	0	920	0		CPT2	0	526	0		CPT2	0	372	0		CPT2	0	339	0		CPT2	0	163	0		CPT2	0	147	0
328	PYGM	0	920	0		CTSB	0	526	0		CTSB	0	372	0		CTSB	0	339	0		CTSB	0	163	0		CTSB	0	147	0
329	APOE	0	920	0		CTSC	0	526	0		CTSC	0	372	0		CTSC	0	339	0		CTSC	0	163	0		CTSC	0	147	0
330	ETFDH	0	920	0		CTSD	0	526	0		CTSD	0	372	0		CTSD	0	339	0		CTSD	0	163	0		CTSD	0	147	0
331	YARS2	0	920	0		CTSK	0	526	0		CTSK	0	372	0		CTSK	0	339	0		CTSK	0	163	0		CTSK	0	147	0
332	ATP7A	0	920	0		CUBN	0	526	0		CUBN	0	372	0		CUBN	0	339	0		CUBN	0	163	0		CUBN	0	147	0
333	ALDOA	0	920	0		CYB561	0	526	0		CYB561	0	372	0		CYB561	0	339	0		CYB561	0	163	0		CYB561	0	147	0
334	PGM1	0	920	0		CYCS	0	526	0		CYCS	0	372	0		CYCS	0	339	0		CYCS	0	163	0		CYCS	0	147	0
335	AGL	0	920	0		DGKE	0	526	0		DGKE	0	372	0		DGKE	0	339	0		DGKE	0	163	0		DGKE	0	147	0
336	PGAM2	0	920	0		DHDDS	0	526	0		DHDDS	0	372	0		DHDDS	0	339	0		DHDDS	0	163	0		DHDDS	0	147	0
337	AHCY	0	920	0		DLD	0	526	0		DLD	0	372	0		DLD	0	339	0		DLD	0	163	0		DLD	0	147	0
338	COQ8B	0	920	0		DPYS	0	526	0		DPYS	0	372	0		DPYS	0	339	0		DPYS	0	163	0		DPYS	0	147	0
339	CHRNE	0	920	0		DSE	0	526	0		DSE	0	372	0		DSE	0	339	0		DSE	0	163	0		DSE	0	147	0
340	CPT2	0	920	0		DTNBP1	0	526	0		DTNBP1	0	372	0		DTNBP1	0	339	0		DTNBP1	0	163	0		DTNBP1	0	147	0
341	ETFB	0	920	0		DUT	0	526	0		DUT	0	372	0		DUT	0	339	0		DUT	0	163	0		DUT	0	147	0
342	FKRP	0	920	0		ENPP1	0	526	0		ENPP1	0	372	0		ENPP1	0	339	0		ENPP1	0	163	0		ENPP1	0	147	0
343	GFPT1	0	920	0		ERAL1	0	526	0		ERAL1	0	372	0		ERAL1	0	339	0		ERAL1	0	163	0		ERAL1	0	147	0
344	HADHA	0	920	0		ESR2	0	526	0		ESR2	0	372	0		ESR2	0	339	0		ESR2	0	163	0		ESR2	0	147	0
345	LPIN1	0	920	0		ETFB	0	526	0		ETFB	0	372	0		ETFB	0	339	0		ETFB	0	163	0		ETFB	0	147	0
346	MAN2B1	0	920	0		ETFDH	0	526	0		ETFDH	0	372	0		ETFDH	0	339	0		ETFDH	0	163	0		ETFDH	0	147	0
347	LDLR	0	920	0		EXT1	0	526	0		EXT1	0	372	0		EXT1	0	339	0		EXT1	0	163	0		EXT1	0	147	0
348	MAT2A	0	920	0		EXT2	0	526	0		EXT2	0	372	0		EXT2	0	339	0		EXT2	0	163	0		EXT2	0	147	0
349	PCSK9	0	920	0		FBP1	0	526	0		FBP1	0	372	0		FBP1	0	339	0		FBP1	0	163	0		FBP1	0	147	0
350	ABCB4	0	920	0		FKRP	0	526	0		FKRP	0	372	0		FKRP	0	339	0		FKRP	0	163	0		FKRP	0	147	0
351	STAP1	0	920	0		FMO3	0	526	0		FMO3	0	372	0		FMO3	0	339	0		FMO3	0	163	0		FMO3	0	147	0
352	AGXT2	0	920	0		FTL	0	526	0		FTL	0	372	0		FTL	0	339	0		FTL	0	163	0		FTL	0	147	0
353	LDLRAP1	0	920	0		G6PC	0	526	0		G6PC	0	372	0		G6PC	0	339	0		G6PC	0	163	0		G6PC	0	147	0
354	CYB561	0	920	0		GANAB	0	526	0		GANAB	0	372	0		GANAB	0	339	0		GANAB	0	163	0		GANAB	0	147	0
355	LPL	0	920	0		GATA1	0	526	0		GATA1	0	372	0		GATA1	0	339	0		GATA1	0	163	0		GATA1	0	147	0
356	ABCC2	0	920	0		GCK	0	526	0		GCK	0	372	0		GCK	0	339	0		GCK	0	163	0		GCK	0	147	0
357	DTNBP1	0	920	0		GFPT1	0	526	0		GFPT1	0	372	0		GFPT1	0	339	0		GFPT1	0	163	0		GFPT1	0	147	0
358	DLD	0	920	0		GMPPB	0	526	0		GMPPB	0	372	0		GMPPB	0	339	0		GMPPB	0	163	0		GMPPB	0	147	0
359	OGDHL	0	920	0		GNPNAT1	0	526	0		GNPNAT1	0	372	0		GNPNAT1	0	339	0		GNPNAT1	0	163	0		GNPNAT1	0	147	0
360	DGKE	0	920	0		GNPTAB	0	526	0		GNPTAB	0	372	0		GNPTAB	0	339	0		GNPTAB	0	163	0		GNPTAB	0	147	0
361	HSD11B1	0	920	0		GNPTG	0	526	0		GNPTG	0	372	0		GNPTG	0	339	0		GNPTG	0	163	0		GNPTG	0	147	0
362	SLC2A9	0	920	0		GYG1	0	526	0		GYG1	0	372	0		GYG1	0	339	0		GYG1	0	163	0		GYG1	0	147	0
363	TRMT5	0	920	0		HADHA	0	526	0		HADHA	0	372	0		HADHA	0	339	0		HADHA	0	163	0		HADHA	0	147	0
364	GNPTAB	0	920	0		HFE	0	526	0		HFE	0	372	0		HFE	0	339	0		HFE	0	163	0		HFE	0	147	0
365	LIPC	0	920	0		HGSNAT	0	526	0		HGSNAT	0	372	0		HGSNAT	0	339	0		HGSNAT	0	163	0		HGSNAT	0	147	0
366	LAMP2	0	920	0		HJV	0	526	0		HJV	0	372	0		HJV	0	339	0		HJV	0	163	0		HJV	0	147	0
367	MT-CO2	0	920	0		HK1	0	526	0		HK1	0	372	0		HK1	0	339	0		HK1	0	163	0		HK1	0	147	0
368	PCCA	0	920	0		HNF1A	0	526	0		HNF1A	0	372	0		HNF1A	0	339	0		HNF1A	0	163	0		HNF1A	0	147	0
369	PCCB	0	920	0		HNF4A	0	526	0		HNF4A	0	372	0		HNF4A	0	339	0		HNF4A	0	163	0		HNF4A	0	147	0
370	PNPLA2	0	920	0		HPS1	0	526	0		HPS1	0	372	0		HPS1	0	339	0		HPS1	0	163	0		HPS1	0	147	0
371	PRKAG2	0	920	0		HPS3	0	526	0		HPS3	0	372	0		HPS3	0	339	0		HPS3	0	163	0		HPS3	0	147	0
372	FMO3	0	920	0		HPS4	0	526	0		HPS4	0	372	0		HPS4	0	339	0		HPS4	0	163	0		HPS4	0	147	0
373	SLCO2A1	0	920	0		HSD11B1	0	526	0		HSD11B1	0	372	0		HSD11B1	0	339	0		HSD11B1	0	163	0		HSD11B1	0	147	0
374	ATP8B1	0	920	0		IDH3A	0	526	0		IDH3A	0	372	0		IDH3A	0	339	0		IDH3A	0	163	0		IDH3A	0	147	0
375	TMEM199	0	920	0		IMPDH1	0	526	0		IMPDH1	0	372	0		IMPDH1	0	339	0		IMPDH1	0	163	0		IMPDH1	0	147	0
376	ABHD5	0	920	0		INPPL1	0	526	0		INPPL1	0	372	0		INPPL1	0	339	0		INPPL1	0	163	0		INPPL1	0	147	0
377	GANAB	0	920	0		INS	0	526	0		INS	0	372	0		INS	0	339	0		INS	0	163	0		INS	0	147	0
378	ABCB11	0	920	0		KCNJ11	0	526	0		KCNJ11	0	372	0		KCNJ11	0	339	0		KCNJ11	0	163	0		KCNJ11	0	147	0
379	PLA2G4A	0	920	0		KLF11	0	526	0		KLF11	0	372	0		KLF11	0	339	0		KLF11	0	163	0		KLF11	0	147	0
380	HJV	0	920	0		LAMP2	0	526	0		LAMP2	0	372	0		LAMP2	0	339	0		LAMP2	0	163	0		LAMP2	0	147	0
381	ANGPTL3	0	920	0		LDLR	0	526	0		LDLR	0	372	0		LDLR	0	339	0		LDLR	0	163	0		LDLR	0	147	0
382	DPYS	0	920	0		LDLRAP1	0	526	0		LDLRAP1	0	372	0		LDLRAP1	0	339	0		LDLRAP1	0	163	0		LDLRAP1	0	147	0
383	G6PC	0	920	0		LIPA	0	526	0		LIPA	0	372	0		LIPA	0	339	0		LIPA	0	163	0		LIPA	0	147	0
384	ALDOB	0	920	0		LIPC	0	526	0		LIPC	0	372	0		LIPC	0	339	0		LIPC	0	163	0		LIPC	0	147	0
385	OTC	0	920	0		LIPE	0	526	0		LIPE	0	372	0		LIPE	0	339	0		LIPE	0	163	0		LIPE	0	147	0
386	NDUFAF6	0	920	0		LONP1	0	526	0		LONP1	0	372	0		LONP1	0	339	0		LONP1	0	163	0		LONP1	0	147	0
387	APOA5	0	920	0		LPIN1	0	526	0		LPIN1	0	372	0		LPIN1	0	339	0		LPIN1	0	163	0		LPIN1	0	147	0
388	SLC22A12	0	920	0		LPL	0	526	0		LPL	0	372	0		LPL	0	339	0		LPL	0	163	0		LPL	0	147	0
389	LIPA	0	920	0		MAN2B1	0	526	0		MAN2B1	0	372	0		MAN2B1	0	339	0		MAN2B1	0	163	0		MAN2B1	0	147	0
390	ABCG5	0	920	0		MAT2A	0	526	0		MAT2A	0	372	0		MAT2A	0	339	0		MAT2A	0	163	0		MAT2A	0	147	0
391	ABCG8	0	920	0		MBTPS1	0	526	0		MBTPS1	0	372	0		MBTPS1	0	339	0		MBTPS1	0	163	0		MBTPS1	0	147	0
392	SLC40A1	0	920	0		MMACHC	0	526	0		MMACHC	0	372	0		MMACHC	0	339	0		MMACHC	0	163	0		MMACHC	0	147	0
393	EXT1	0	920	0		MT-CO2	0	526	0		MT-CO2	0	372	0		MT-CO2	0	339	0		MT-CO2	0	163	0		MT-CO2	0	147	0
394	B3GALT6	0	920	0		MT-TN	0	526	0		MT-TN	0	372	0		MT-TN	0	339	0		MT-TN	0	163	0		MT-TN	0	147	0
395	SLC26A2	0	920	0		MT-TW	0	526	0		MT-TW	0	372	0		MT-TW	0	339	0		MT-TW	0	163	0		MT-TW	0	147	0
396	ASAH1	0	920	0		NBAS	0	526	0		NBAS	0	372	0		NBAS	0	339	0		NBAS	0	163	0		NBAS	0	147	0
397	EXT2	0	920	0		NDUFAF6	0	526	0		NDUFAF6	0	372	0		NDUFAF6	0	339	0		NDUFAF6	0	163	0		NDUFAF6	0	147	0
398	ENPP1	0	920	0		NDUFS2	0	526	0		NDUFS2	0	372	0		NDUFS2	0	339	0		NDUFS2	0	163	0		NDUFS2	0	147	0
399	CTSK	0	920	0		OAT	0	526	0		OAT	0	372	0		OAT	0	339	0		OAT	0	163	0		OAT	0	147	0
400	PARN	0	920	0		OGDHL	0	526	0		OGDHL	0	372	0		OGDHL	0	339	0		OGDHL	0	163	0		OGDHL	0	147	0
401	AP2S1	0	920	0		OPA1	0	526	0		OPA1	0	372	0		OPA1	0	339	0		OPA1	0	163	0		OPA1	0	147	0
402	ESR2	0	920	0		OTC	0	526	0		OTC	0	372	0		OTC	0	339	0		OTC	0	163	0		OTC	0	147	0
403	INPPL1	0	920	0		PARN	0	526	0		PARN	0	372	0		PARN	0	339	0		PARN	0	163	0		PARN	0	147	0
404	GNPTG	0	920	0		PCCA	0	526	0		PCCA	0	372	0		PCCA	0	339	0		PCCA	0	163	0		PCCA	0	147	0
405	B4GALT7	0	920	0		PCCB	0	526	0		PCCB	0	372	0		PCCB	0	339	0		PCCB	0	163	0		PCCB	0	147	0
406	ALG12	0	920	0		PCK2	0	526	0		PCK2	0	372	0		PCK2	0	339	0		PCK2	0	163	0		PCK2	0	147	0
407	LONP1	0	920	0		PCSK9	0	526	0		PCSK9	0	372	0		PCSK9	0	339	0		PCSK9	0	163	0		PCSK9	0	147	0
408	PDPR	0	920	0		PDPR	0	526	0		PDPR	0	372	0		PDPR	0	339	0		PDPR	0	163	0		PDPR	0	147	0
409	SLC29A3	0	920	0		PDX1	0	526	0		PDX1	0	372	0		PDX1	0	339	0		PDX1	0	163	0		PDX1	0	147	0
410	APOA1	0	920	0		PEX1	0	526	0		PEX1	0	372	0		PEX1	0	339	0		PEX1	0	163	0		PEX1	0	147	0
411	APPL1	0	920	0		PEX26	0	526	0		PEX26	0	372	0		PEX26	0	339	0		PEX26	0	163	0		PEX26	0	147	0
412	ERAL1	0	920	0		PGAM2	0	526	0		PGAM2	0	372	0		PGAM2	0	339	0		PGAM2	0	163	0		PGAM2	0	147	0
413	KLF11	0	920	0		PGM1	0	526	0		PGM1	0	372	0		PGM1	0	339	0		PGM1	0	163	0		PGM1	0	147	0
414	PDX1	0	920	0		PIK3CD	0	526	0		PIK3CD	0	372	0		PIK3CD	0	339	0		PIK3CD	0	163	0		PIK3CD	0	147	0
415	ABCC8	0	920	0		PLA2G4A	0	526	0		PLA2G4A	0	372	0		PLA2G4A	0	339	0		PLA2G4A	0	163	0		PLA2G4A	0	147	0
416	HNF1A	0	920	0		PLCD1	0	526	0		PLCD1	0	372	0		PLCD1	0	339	0		PLCD1	0	163	0		PLCD1	0	147	0
417	INS	0	920	0		PMVK	0	526	0		PMVK	0	372	0		PMVK	0	339	0		PMVK	0	163	0		PMVK	0	147	0
418	KCNJ11	0	920	0		PNPLA2	0	526	0		PNPLA2	0	372	0		PNPLA2	0	339	0		PNPLA2	0	163	0		PNPLA2	0	147	0
419	RFX6	0	920	0		PRKAG2	0	526	0		PRKAG2	0	372	0		PRKAG2	0	339	0		PRKAG2	0	163	0		PRKAG2	0	147	0
420	PEX26	0	920	0		PSTPIP1	0	526	0		PSTPIP1	0	372	0		PSTPIP1	0	339	0		PSTPIP1	0	163	0		PSTPIP1	0	147	0
421	MT-TW	0	920	0		PYGM	0	526	0		PYGM	0	372	0		PYGM	0	339	0		PYGM	0	163	0		PYGM	0	147	0
422	TRMU	0	920	0		RFX6	0	526	0		RFX6	0	372	0		RFX6	0	339	0		RFX6	0	163	0		RFX6	0	147	0
423	COQ6	0	920	0		RMND1	0	526	0		RMND1	0	372	0		RMND1	0	339	0		RMND1	0	163	0		RMND1	0	147	0
424	CUBN	0	920	0		RPL11	0	526	0		RPL11	0	372	0		RPL11	0	339	0		RPL11	0	163	0		RPL11	0	147	0
425	RMND1	0	920	0		RPS19	0	526	0		RPS19	0	372	0		RPS19	0	339	0		RPS19	0	163	0		RPS19	0	147	0
426	RPS19	0	920	0		RPS7	0	526	0		RPS7	0	372	0		RPS7	0	339	0		RPS7	0	163	0		RPS7	0	147	0
427	CTSC	0	920	0		SCO2	0	526	0		SCO2	0	372	0		SCO2	0	339	0		SCO2	0	163	0		SCO2	0	147	0
428	PSTPIP1	0	920	0		SLC22A12	0	526	0		SLC22A12	0	372	0		SLC22A12	0	339	0		SLC22A12	0	163	0		SLC22A12	0	147	0
429	ALOXE3	0	920	0		SLC26A2	0	526	0		SLC26A2	0	372	0		SLC26A2	0	339	0		SLC26A2	0	163	0		SLC26A2	0	147	0
430	PLCD1	0	920	0		SLC29A3	0	526	0		SLC29A3	0	372	0		SLC29A3	0	339	0		SLC29A3	0	163	0		SLC29A3	0	147	0
431	HPS3	0	920	0		SLC2A9	0	526	0		SLC2A9	0	372	0		SLC2A9	0	339	0		SLC2A9	0	163	0		SLC2A9	0	147	0
432	ABCB6	0	920	0		SLC38A8	0	526	0		SLC38A8	0	372	0		SLC38A8	0	339	0		SLC38A8	0	163	0		SLC38A8	0	147	0
433	CTSB	0	920	0		SLC40A1	0	526	0		SLC40A1	0	372	0		SLC40A1	0	339	0		SLC40A1	0	163	0		SLC40A1	0	147	0
434	PMVK	0	920	0		SLCO2A1	0	526	0		SLCO2A1	0	372	0		SLCO2A1	0	339	0		SLCO2A1	0	163	0		SLCO2A1	0	147	0
435	UNC13D	0	920	0		STAP1	0	526	0		STAP1	0	372	0		STAP1	0	339	0		STAP1	0	163	0		STAP1	0	147	0
436	GATA1	0	920	0		STX11	0	526	0		STX11	0	372	0		STX11	0	339	0		STX11	0	163	0		STX11	0	147	0
437	STX11	0	920	0		STXBP2	0	526	0		STXBP2	0	372	0		STXBP2	0	339	0		STXBP2	0	163	0		STXBP2	0	147	0
438	A4GALT	0	920	0		TK2	0	526	0		TK2	0	372	0		TK2	0	339	0		TK2	0	163	0		TK2	0	147	0
439	CYCS	0	920	0		TLCD3B	0	526	0		TLCD3B	0	372	0		TLCD3B	0	339	0		TLCD3B	0	163	0		TLCD3B	0	147	0
440	DUT	0	920	0		TMEM199	0	526	0		TMEM199	0	372	0		TMEM199	0	339	0		TMEM199	0	163	0		TMEM199	0	147	0
441	RPL11	0	920	0		TRMT5	0	526	0		TRMT5	0	372	0		TRMT5	0	339	0		TRMT5	0	163	0		TRMT5	0	147	0
442	RPS7	0	920	0		TRMU	0	526	0		TRMU	0	372	0		TRMU	0	339	0		TRMU	0	163	0		TRMU	0	147	0
443	STXBP2	0	920	0		TYR	0	526	0		TYR	0	372	0		TYR	0	339	0		TYR	0	163	0		TYR	0	147	0
444	GNPNAT1	0	920	0		UNC13D	0	526	0		UNC13D	0	372	0		UNC13D	0	339	0		UNC13D	0	163	0		UNC13D	0	147	0
445	AK7	0	920	0		YARS2	0	526	0		YARS2	0	372	0		YARS2	0	339	0		YARS2	0	163	0		YARS2	0	147	0
446	PIK3CD	0	920	0		ZNF143	0	526	0		ZNF143	0	372	0		ZNF143	0	339	0		ZNF143	0	163	0		ZNF143	0	147	0

## Sheet: SubGroups_ClinicalBio
Division of genes within the subgroups of Routine clinical biochemistry.
	Routine clinical biochemistry (all)					Dyslipidemia					Miscellaneous					Iron accumulation					Abnormalities in full blood count
	gene	n	Total	%		gene	n	Total	%		gene	n	Total	%		gene	n	Total	%		gene	n	Total	%
1	APOB	16	110	14.55		APOB	16	68	23.53		NDUFAF6	5	26	19.23		HJV	6	10	60		VPS13A	4	6	66.67
2	LDLR	16	110	14.55		LDLR	16	68	23.53		HNF1B	3	26	11.54		HFE	2	10	20		ABCG5	1	6	16.67
3	LPL	9	110	8.18		LPL	9	68	13.24		MTO1	3	26	11.54		FTL	1	10	10		VPS13B	1	6	16.67
4	ABCA1	8	110	7.27		ABCA1	8	68	11.76		SLC22A12	2	26	7.69		SLC40A1	1	10	10		APOB	0	6	0
5	HJV	6	110	5.45		LIPE	5	68	7.35		ATP8B1	1	26	3.85		APOB	0	10	0		LDLR	0	6	0
6	LIPE	5	110	4.55		APOA5	4	68	5.88		COQ8A	1	26	3.85		LDLR	0	10	0		LPL	0	6	0
7	NDUFAF6	5	110	4.55		APOE	4	68	5.88		COQ8B	1	26	3.85		LPL	0	10	0		ABCA1	0	6	0
8	VPS13A	4	110	3.64		PCSK9	4	68	5.88		DGKE	1	26	3.85		ABCA1	0	10	0		LIPE	0	6	0
9	APOE	4	110	3.64		ANGPTL3	3	68	4.41		GFER	1	26	3.85		LIPE	0	10	0		APOA5	0	6	0
10	PCSK9	4	110	3.64		LDLRAP1	3	68	4.41		GGT1	1	26	3.85		APOA5	0	10	0		APOE	0	6	0
11	APOA5	4	110	3.64		STAP1	3	68	4.41		HSD11B1	1	26	3.85		APOE	0	10	0		PCSK9	0	6	0
12	MTO1	3	110	2.73		TMEM199	3	68	4.41		MICU1	1	26	3.85		PCSK9	0	10	0		ANGPTL3	0	6	0
13	HNF1B	3	110	2.73		ABHD5	2	68	2.94		PGAM2	1	26	3.85		ANGPTL3	0	10	0		LDLRAP1	0	6	0
14	STAP1	3	110	2.73		LIPA	2	68	2.94		PSAP	1	26	3.85		LDLRAP1	0	10	0		STAP1	0	6	0
15	LDLRAP1	3	110	2.73		ABCG8	1	68	1.47		SLC25A32	1	26	3.85		STAP1	0	10	0		TMEM199	0	6	0
16	TMEM199	3	110	2.73		PEPD	1	68	1.47		SLC2A9	1	26	3.85		TMEM199	0	10	0		ABHD5	0	6	0
17	ANGPTL3	3	110	2.73		SPG11	1	68	1.47		TRMT5	1	26	3.85		ABHD5	0	10	0		LIPA	0	6	0
18	HFE	2	110	1.82		NDUFAF6	0	68	0		APOB	0	26	0		LIPA	0	10	0		ABCG8	0	6	0
19	ABHD5	2	110	1.82		HNF1B	0	68	0		LDLR	0	26	0		ABCG8	0	10	0		PEPD	0	6	0
20	SLC22A12	2	110	1.82		MTO1	0	68	0		LPL	0	26	0		PEPD	0	10	0		SPG11	0	6	0
21	LIPA	2	110	1.82		SLC22A12	0	68	0		ABCA1	0	26	0		SPG11	0	10	0		NDUFAF6	0	6	0
22	SPG11	1	110	0.91		ATP8B1	0	68	0		LIPE	0	26	0		NDUFAF6	0	10	0		HNF1B	0	6	0
23	VPS13B	1	110	0.91		COQ8A	0	68	0		APOA5	0	26	0		HNF1B	0	10	0		MTO1	0	6	0
24	COQ8A	1	110	0.91		COQ8B	0	68	0		APOE	0	26	0		MTO1	0	10	0		SLC22A12	0	6	0
25	GFER	1	110	0.91		DGKE	0	68	0		PCSK9	0	26	0		SLC22A12	0	10	0		ATP8B1	0	6	0
26	SLC25A32	1	110	0.91		GFER	0	68	0		ANGPTL3	0	26	0		ATP8B1	0	10	0		COQ8A	0	6	0
27	PSAP	1	110	0.91		GGT1	0	68	0		LDLRAP1	0	26	0		COQ8A	0	10	0		COQ8B	0	6	0
28	MICU1	1	110	0.91		HSD11B1	0	68	0		STAP1	0	26	0		COQ8B	0	10	0		DGKE	0	6	0
29	PEPD	1	110	0.91		MICU1	0	68	0		TMEM199	0	26	0		DGKE	0	10	0		GFER	0	6	0
30	GGT1	1	110	0.91		PGAM2	0	68	0		ABHD5	0	26	0		GFER	0	10	0		GGT1	0	6	0
31	FTL	1	110	0.91		PSAP	0	68	0		LIPA	0	26	0		GGT1	0	10	0		HSD11B1	0	6	0
32	PGAM2	1	110	0.91		SLC25A32	0	68	0		ABCG8	0	26	0		HSD11B1	0	10	0		MICU1	0	6	0
33	COQ8B	1	110	0.91		SLC2A9	0	68	0		PEPD	0	26	0		MICU1	0	10	0		PGAM2	0	6	0
34	DGKE	1	110	0.91		TRMT5	0	68	0		SPG11	0	26	0		PGAM2	0	10	0		PSAP	0	6	0
35	HSD11B1	1	110	0.91		HJV	0	68	0		HJV	0	26	0		PSAP	0	10	0		SLC25A32	0	6	0
36	SLC2A9	1	110	0.91		HFE	0	68	0		HFE	0	26	0		SLC25A32	0	10	0		SLC2A9	0	6	0
37	TRMT5	1	110	0.91		FTL	0	68	0		FTL	0	26	0		SLC2A9	0	10	0		TRMT5	0	6	0
38	ATP8B1	1	110	0.91		SLC40A1	0	68	0		SLC40A1	0	26	0		TRMT5	0	10	0		HJV	0	6	0
39	ABCG5	1	110	0.91		VPS13A	0	68	0		VPS13A	0	26	0		VPS13A	0	10	0		HFE	0	6	0
40	ABCG8	1	110	0.91		ABCG5	0	68	0		ABCG5	0	26	0		ABCG5	0	10	0		FTL	0	6	0
41	SLC40A1	1	110	0.91		VPS13B	0	68	0		VPS13B	0	26	0		VPS13B	0	10	0		SLC40A1	0	6	0
42	SPG7	0	110	0		A4GALT	0	68	0		A4GALT	0	26	0		A4GALT	0	10	0		A4GALT	0	6	0
43	LRRK2	0	110	0		AARS2	0	68	0		AARS2	0	26	0		AARS2	0	10	0		AARS2	0	6	0
44	SACS	0	110	0		ABCB11	0	68	0		ABCB11	0	26	0		ABCB11	0	10	0		ABCB11	0	6	0
45	KIF1A	0	110	0		ABCB4	0	68	0		ABCB4	0	26	0		ABCB4	0	10	0		ABCB4	0	6	0
46	PRKN	0	110	0		ABCB6	0	68	0		ABCB6	0	26	0		ABCB6	0	10	0		ABCB6	0	6	0
47	DLG4	0	110	0		ABCB7	0	68	0		ABCB7	0	26	0		ABCB7	0	10	0		ABCB7	0	6	0
48	POLG	0	110	0		ABCC2	0	68	0		ABCC2	0	26	0		ABCC2	0	10	0		ABCC2	0	6	0
49	ATP13A2	0	110	0		ABCC6	0	68	0		ABCC6	0	26	0		ABCC6	0	10	0		ABCC6	0	6	0
50	GBA	0	110	0		ABCC8	0	68	0		ABCC8	0	26	0		ABCC8	0	10	0		ABCC8	0	6	0
51	AARS2	0	110	0		ABCD1	0	68	0		ABCD1	0	26	0		ABCD1	0	10	0		ABCD1	0	6	0
52	GBA2	0	110	0		ABHD12	0	68	0		ABHD12	0	26	0		ABHD12	0	10	0		ABHD12	0	6	0
53	ITPR1	0	110	0		ACO2	0	68	0		ACO2	0	26	0		ACO2	0	10	0		ACO2	0	6	0
54	PLA2G6	0	110	0		ACSF3	0	68	0		ACSF3	0	26	0		ACSF3	0	10	0		ACSF3	0	6	0
55	AFG3L2	0	110	0		ACY1	0	68	0		ACY1	0	26	0		ACY1	0	10	0		ACY1	0	6	0
56	ABCD1	0	110	0		ADAR	0	68	0		ADAR	0	26	0		ADAR	0	10	0		ADAR	0	6	0
57	MTFMT	0	110	0		ADCK3	0	68	0		ADCK3	0	26	0		ADCK3	0	10	0		ADCK3	0	6	0
58	TBK1	0	110	0		ADK	0	68	0		ADK	0	26	0		ADK	0	10	0		ADK	0	6	0
59	KIF5A	0	110	0		AFG3L2	0	68	0		AFG3L2	0	26	0		AFG3L2	0	10	0		AFG3L2	0	6	0
60	SLC2A1	0	110	0		AGA	0	68	0		AGA	0	26	0		AGA	0	10	0		AGA	0	6	0
61	ADCK3	0	110	0		AGL	0	68	0		AGL	0	26	0		AGL	0	10	0		AGL	0	6	0
62	NEU1	0	110	0		AGPAT2	0	68	0		AGPAT2	0	26	0		AGPAT2	0	10	0		AGPAT2	0	6	0
63	ELOVL4	0	110	0		AGXT2	0	68	0		AGXT2	0	26	0		AGXT2	0	10	0		AGXT2	0	6	0
64	GDAP1	0	110	0		AHCY	0	68	0		AHCY	0	26	0		AHCY	0	10	0		AHCY	0	6	0
65	HSD17B4	0	110	0		AIFM1	0	68	0		AIFM1	0	26	0		AIFM1	0	10	0		AIFM1	0	6	0
66	MT-ATP6	0	110	0		AIMP1	0	68	0		AIMP1	0	26	0		AIMP1	0	10	0		AIMP1	0	6	0
67	MT-ND6	0	110	0		AK7	0	68	0		AK7	0	26	0		AK7	0	10	0		AK7	0	6	0
68	BSCL2	0	110	0		ALDH18A1	0	68	0		ALDH18A1	0	26	0		ALDH18A1	0	10	0		ALDH18A1	0	6	0
69	COX20	0	110	0		ALDH3A2	0	68	0		ALDH3A2	0	26	0		ALDH3A2	0	10	0		ALDH3A2	0	6	0
70	GRIA3	0	110	0		ALDOA	0	68	0		ALDOA	0	26	0		ALDOA	0	10	0		ALDOA	0	6	0
71	CTSF	0	110	0		ALDOB	0	68	0		ALDOB	0	26	0		ALDOB	0	10	0		ALDOB	0	6	0
72	SYNJ1	0	110	0		ALG12	0	68	0		ALG12	0	26	0		ALG12	0	10	0		ALG12	0	6	0
73	TWNK	0	110	0		ALG6	0	68	0		ALG6	0	26	0		ALG6	0	10	0		ALG6	0	6	0
74	SBF1	0	110	0		ALOXE3	0	68	0		ALOXE3	0	26	0		ALOXE3	0	10	0		ALOXE3	0	6	0
75	NUS1	0	110	0		AMACR	0	68	0		AMACR	0	26	0		AMACR	0	10	0		AMACR	0	6	0
76	NAGLU	0	110	0		AP1S2	0	68	0		AP1S2	0	26	0		AP1S2	0	10	0		AP1S2	0	6	0
77	NPC1	0	110	0		AP2S1	0	68	0		AP2S1	0	26	0		AP2S1	0	10	0		AP2S1	0	6	0
78	MT-RNR1	0	110	0		AP4E1	0	68	0		AP4E1	0	26	0		AP4E1	0	10	0		AP4E1	0	6	0
79	SLC6A17	0	110	0		AP4S1	0	68	0		AP4S1	0	26	0		AP4S1	0	10	0		AP4S1	0	6	0
80	TRAPPC9	0	110	0		APOA1	0	68	0		APOA1	0	26	0		APOA1	0	10	0		APOA1	0	6	0
81	MRPL3	0	110	0		APOPT1	0	68	0		APOPT1	0	26	0		APOPT1	0	10	0		APOPT1	0	6	0
82	OPA3	0	110	0		APPL1	0	68	0		APPL1	0	26	0		APPL1	0	10	0		APPL1	0	6	0
83	AMACR	0	110	0		ARCN1	0	68	0		ARCN1	0	26	0		ARCN1	0	10	0		ARCN1	0	6	0
84	BTD	0	110	0		ARG1	0	68	0		ARG1	0	26	0		ARG1	0	10	0		ARG1	0	6	0
85	GLA	0	110	0		ARSA	0	68	0		ARSA	0	26	0		ARSA	0	10	0		ARSA	0	6	0
86	PNPT1	0	110	0		ARSG	0	68	0		ARSG	0	26	0		ARSG	0	10	0		ARSG	0	6	0
87	PNPLA6	0	110	0		ASAH1	0	68	0		ASAH1	0	26	0		ASAH1	0	10	0		ASAH1	0	6	0
88	MTMR2	0	110	0		ASL	0	68	0		ASL	0	26	0		ASL	0	10	0		ASL	0	6	0
89	DNAJC5	0	110	0		ATAD3A	0	68	0		ATAD3A	0	26	0		ATAD3A	0	10	0		ATAD3A	0	6	0
90	CHCHD10	0	110	0		ATP13A2	0	68	0		ATP13A2	0	26	0		ATP13A2	0	10	0		ATP13A2	0	6	0
91	ALDH18A1	0	110	0		ATP5F1A	0	68	0		ATP5F1A	0	26	0		ATP5F1A	0	10	0		ATP5F1A	0	6	0
92	CHCHD2	0	110	0		ATP5F1E	0	68	0		ATP5F1E	0	26	0		ATP5F1E	0	10	0		ATP5F1E	0	6	0
93	HTRA2	0	110	0		ATP6AP2	0	68	0		ATP6AP2	0	26	0		ATP6AP2	0	10	0		ATP6AP2	0	6	0
94	SRD5A2	0	110	0		ATP7A	0	68	0		ATP7A	0	26	0		ATP7A	0	10	0		ATP7A	0	6	0
95	ZFYVE26	0	110	0		ATP7B	0	68	0		ATP7B	0	26	0		ATP7B	0	10	0		ATP7B	0	6	0
96	MT-ND5	0	110	0		B3GALT6	0	68	0		B3GALT6	0	26	0		B3GALT6	0	10	0		B3GALT6	0	6	0
97	SRD5A3	0	110	0		B3GAT3	0	68	0		B3GAT3	0	26	0		B3GAT3	0	10	0		B3GAT3	0	6	0
98	ABHD12	0	110	0		B4GALNT1	0	68	0		B4GALNT1	0	26	0		B4GALNT1	0	10	0		B4GALNT1	0	6	0
99	PEX6	0	110	0		B4GALT7	0	68	0		B4GALT7	0	26	0		B4GALT7	0	10	0		B4GALT7	0	6	0
100	C12orf65	0	110	0		BCAP31	0	68	0		BCAP31	0	26	0		BCAP31	0	10	0		BCAP31	0	6	0
101	POLR3B	0	110	0		BLOC1S6	0	68	0		BLOC1S6	0	26	0		BLOC1S6	0	10	0		BLOC1S6	0	6	0
102	PRPS1	0	110	0		BSCL2	0	68	0		BSCL2	0	26	0		BSCL2	0	10	0		BSCL2	0	6	0
103	ACO2	0	110	0		BTD	0	68	0		BTD	0	26	0		BTD	0	10	0		BTD	0	6	0
104	GALC	0	110	0		C12orf65	0	68	0		C12orf65	0	26	0		C12orf65	0	10	0		C12orf65	0	6	0
105	POLR3A	0	110	0		C1QBP	0	68	0		C1QBP	0	26	0		C1QBP	0	10	0		C1QBP	0	6	0
106	MTHFR	0	110	0		CARS2	0	68	0		CARS2	0	26	0		CARS2	0	10	0		CARS2	0	6	0
107	ALDH3A2	0	110	0		CBS	0	68	0		CBS	0	26	0		CBS	0	10	0		CBS	0	6	0
108	MT-TL1	0	110	0		CHCHD10	0	68	0		CHCHD10	0	26	0		CHCHD10	0	10	0		CHCHD10	0	6	0
109	SLC6A19	0	110	0		CHCHD2	0	68	0		CHCHD2	0	26	0		CHCHD2	0	10	0		CHCHD2	0	6	0
110	DNM2	0	110	0		CHKB	0	68	0		CHKB	0	26	0		CHKB	0	10	0		CHKB	0	6	0
111	SPG20	0	110	0		CHRNE	0	68	0		CHRNE	0	26	0		CHRNE	0	10	0		CHRNE	0	6	0
112	GPT2	0	110	0		CHST6	0	68	0		CHST6	0	26	0		CHST6	0	10	0		CHST6	0	6	0
113	PRRT2	0	110	0		CLCN2	0	68	0		CLCN2	0	26	0		CLCN2	0	10	0		CLCN2	0	6	0
114	LARS2	0	110	0		CLN3	0	68	0		CLN3	0	26	0		CLN3	0	10	0		CLN3	0	6	0
115	DDC	0	110	0		CLN5	0	68	0		CLN5	0	26	0		CLN5	0	10	0		CLN5	0	6	0
116	TANGO2	0	110	0		CLN6	0	68	0		CLN6	0	26	0		CLN6	0	10	0		CLN6	0	6	0
117	MT-TK	0	110	0		CLN8	0	68	0		CLN8	0	26	0		CLN8	0	10	0		CLN8	0	6	0
118	DARS2	0	110	0		CLPB	0	68	0		CLPB	0	26	0		CLPB	0	10	0		CLPB	0	6	0
119	MFN2	0	110	0		CLPP	0	68	0		CLPP	0	26	0		CLPP	0	10	0		CLPP	0	6	0
120	TTC19	0	110	0		CLTC	0	68	0		CLTC	0	26	0		CLTC	0	10	0		CLTC	0	6	0
121	CYP7B1	0	110	0		COA3	0	68	0		COA3	0	26	0		COA3	0	10	0		COA3	0	6	0
122	GRID2	0	110	0		COA7	0	68	0		COA7	0	26	0		COA7	0	10	0		COA7	0	6	0
123	MARS1	0	110	0		COG4	0	68	0		COG4	0	26	0		COG4	0	10	0		COG4	0	6	0
124	SLC19A3	0	110	0		COQ2	0	68	0		COQ2	0	26	0		COQ2	0	10	0		COQ2	0	6	0
125	SYT14	0	110	0		COQ6	0	68	0		COQ6	0	26	0		COQ6	0	10	0		COQ6	0	6	0
126	TRAPPC2L	0	110	0		COX20	0	68	0		COX20	0	26	0		COX20	0	10	0		COX20	0	6	0
127	CLPB	0	110	0		CP	0	68	0		CP	0	26	0		CP	0	10	0		CP	0	6	0
128	RRM2B	0	110	0		CPT1C	0	68	0		CPT1C	0	26	0		CPT1C	0	10	0		CPT1C	0	6	0
129	IARS2	0	110	0		CPT2	0	68	0		CPT2	0	26	0		CPT2	0	10	0		CPT2	0	6	0
130	MTM1	0	110	0		CTSA	0	68	0		CTSA	0	26	0		CTSA	0	10	0		CTSA	0	6	0
131	MT-TF	0	110	0		CTSB	0	68	0		CTSB	0	26	0		CTSB	0	10	0		CTSB	0	6	0
132	GYG2	0	110	0		CTSC	0	68	0		CTSC	0	26	0		CTSC	0	10	0		CTSC	0	6	0
133	DPYD	0	110	0		CTSD	0	68	0		CTSD	0	26	0		CTSD	0	10	0		CTSD	0	6	0
134	AIMP1	0	110	0		CTSF	0	68	0		CTSF	0	26	0		CTSF	0	10	0		CTSF	0	6	0
135	CLN5	0	110	0		CTSK	0	68	0		CTSK	0	26	0		CTSK	0	10	0		CTSK	0	6	0
136	GRN	0	110	0		CUBN	0	68	0		CUBN	0	26	0		CUBN	0	10	0		CUBN	0	6	0
137	SLC25A46	0	110	0		CYB561	0	68	0		CYB561	0	26	0		CYB561	0	10	0		CYB561	0	6	0
138	TACO1	0	110	0		CYCS	0	68	0		CYCS	0	26	0		CYCS	0	10	0		CYCS	0	6	0
139	MPV17	0	110	0		CYP27A1	0	68	0		CYP27A1	0	26	0		CYP27A1	0	10	0		CYP27A1	0	6	0
140	CP	0	110	0		CYP7B1	0	68	0		CYP7B1	0	26	0		CYP7B1	0	10	0		CYP7B1	0	6	0
141	KARS1	0	110	0		DARS2	0	68	0		DARS2	0	26	0		DARS2	0	10	0		DARS2	0	6	0
142	ATAD3A	0	110	0		DDC	0	68	0		DDC	0	26	0		DDC	0	10	0		DDC	0	6	0
143	POLG2	0	110	0		DDHD1	0	68	0		DDHD1	0	26	0		DDHD1	0	10	0		DDHD1	0	6	0
144	CLN6	0	110	0		DDHD2	0	68	0		DDHD2	0	26	0		DDHD2	0	10	0		DDHD2	0	6	0
145	GNS	0	110	0		DEGS1	0	68	0		DEGS1	0	26	0		DEGS1	0	10	0		DEGS1	0	6	0
146	PEX7	0	110	0		DHDDS	0	68	0		DHDDS	0	26	0		DHDDS	0	10	0		DHDDS	0	6	0
147	DYNC1H1	0	110	0		DLD	0	68	0		DLD	0	26	0		DLD	0	10	0		DLD	0	6	0
148	POMGNT2	0	110	0		DLG4	0	68	0		DLG4	0	26	0		DLG4	0	10	0		DLG4	0	6	0
149	GAMT	0	110	0		DNA2	0	68	0		DNA2	0	26	0		DNA2	0	10	0		DNA2	0	6	0
150	PTRH2	0	110	0		DNAJC5	0	68	0		DNAJC5	0	26	0		DNAJC5	0	10	0		DNAJC5	0	6	0
151	NPC2	0	110	0		DNM2	0	68	0		DNM2	0	26	0		DNM2	0	10	0		DNM2	0	6	0
152	FIG4	0	110	0		DPYD	0	68	0		DPYD	0	26	0		DPYD	0	10	0		DPYD	0	6	0
153	SGPL1	0	110	0		DPYS	0	68	0		DPYS	0	26	0		DPYS	0	10	0		DPYS	0	6	0
154	ATP7B	0	110	0		DSE	0	68	0		DSE	0	26	0		DSE	0	10	0		DSE	0	6	0
155	FARSB	0	110	0		DTNBP1	0	68	0		DTNBP1	0	26	0		DTNBP1	0	10	0		DTNBP1	0	6	0
156	TECPR2	0	110	0		DUT	0	68	0		DUT	0	26	0		DUT	0	10	0		DUT	0	6	0
157	SLC10A7	0	110	0		DYNC1H1	0	68	0		DYNC1H1	0	26	0		DYNC1H1	0	10	0		DYNC1H1	0	6	0
158	SNX14	0	110	0		ECHS1	0	68	0		ECHS1	0	26	0		ECHS1	0	10	0		ECHS1	0	6	0
159	TFAM	0	110	0		ELOVL4	0	68	0		ELOVL4	0	26	0		ELOVL4	0	10	0		ELOVL4	0	6	0
160	COG4	0	110	0		ELOVL5	0	68	0		ELOVL5	0	26	0		ELOVL5	0	10	0		ELOVL5	0	6	0
161	CLPP	0	110	0		ELP2	0	68	0		ELP2	0	26	0		ELP2	0	10	0		ELP2	0	6	0
162	AGPAT2	0	110	0		ENPP1	0	68	0		ENPP1	0	26	0		ENPP1	0	10	0		ENPP1	0	6	0
163	WDR45	0	110	0		ENTPD1	0	68	0		ENTPD1	0	26	0		ENTPD1	0	10	0		ENTPD1	0	6	0
164	SBF2	0	110	0		ERAL1	0	68	0		ERAL1	0	26	0		ERAL1	0	10	0		ERAL1	0	6	0
165	ECHS1	0	110	0		ESR2	0	68	0		ESR2	0	26	0		ESR2	0	10	0		ESR2	0	6	0
166	SEPSECS	0	110	0		ETFB	0	68	0		ETFB	0	26	0		ETFB	0	10	0		ETFB	0	6	0
167	ABCB7	0	110	0		ETFDH	0	68	0		ETFDH	0	26	0		ETFDH	0	10	0		ETFDH	0	6	0
168	AP4S1	0	110	0		EXT1	0	68	0		EXT1	0	26	0		EXT1	0	10	0		EXT1	0	6	0
169	ELP2	0	110	0		EXT2	0	68	0		EXT2	0	26	0		EXT2	0	10	0		EXT2	0	6	0
170	ENTPD1	0	110	0		FAAH2	0	68	0		FAAH2	0	26	0		FAAH2	0	10	0		FAAH2	0	6	0
171	GPAA1	0	110	0		FARS2	0	68	0		FARS2	0	26	0		FARS2	0	10	0		FARS2	0	6	0
172	L2HGDH	0	110	0		FARSB	0	68	0		FARSB	0	26	0		FARSB	0	10	0		FARSB	0	6	0
173	MCOLN1	0	110	0		FBP1	0	68	0		FBP1	0	26	0		FBP1	0	10	0		FBP1	0	6	0
174	NUBPL	0	110	0		FIG4	0	68	0		FIG4	0	26	0		FIG4	0	10	0		FIG4	0	6	0
175	PANK2	0	110	0		FKRP	0	68	0		FKRP	0	26	0		FKRP	0	10	0		FKRP	0	6	0
176	PINK1	0	110	0		FMO3	0	68	0		FMO3	0	26	0		FMO3	0	10	0		FMO3	0	6	0
177	PNKD	0	110	0		FOXRED1	0	68	0		FOXRED1	0	26	0		FOXRED1	0	10	0		FOXRED1	0	6	0
178	PPM1K	0	110	0		G6PC	0	68	0		G6PC	0	26	0		G6PC	0	10	0		G6PC	0	6	0
179	RIC3	0	110	0		GAA	0	68	0		GAA	0	26	0		GAA	0	10	0		GAA	0	6	0
180	SLC45A1	0	110	0		GALC	0	68	0		GALC	0	26	0		GALC	0	10	0		GALC	0	6	0
181	SPTLC2	0	110	0		GALNS	0	68	0		GALNS	0	26	0		GALNS	0	10	0		GALNS	0	6	0
182	TPP1	0	110	0		GAMT	0	68	0		GAMT	0	26	0		GAMT	0	10	0		GAMT	0	6	0
183	VPS13C	0	110	0		GANAB	0	68	0		GANAB	0	26	0		GANAB	0	10	0		GANAB	0	6	0
184	MFSD8	0	110	0		GATA1	0	68	0		GATA1	0	26	0		GATA1	0	10	0		GATA1	0	6	0
185	SGSH	0	110	0		GBA	0	68	0		GBA	0	26	0		GBA	0	10	0		GBA	0	6	0
186	COQ2	0	110	0		GBA2	0	68	0		GBA2	0	26	0		GBA2	0	10	0		GBA2	0	6	0
187	NEUROD1	0	110	0		GBE1	0	68	0		GBE1	0	26	0		GBE1	0	10	0		GBE1	0	6	0
188	POLR3GL	0	110	0		GCDH	0	68	0		GCDH	0	26	0		GCDH	0	10	0		GCDH	0	6	0
189	PEX3	0	110	0		GCH1	0	68	0		GCH1	0	26	0		GCH1	0	10	0		GCH1	0	6	0
190	DNA2	0	110	0		GCK	0	68	0		GCK	0	26	0		GCK	0	10	0		GCK	0	6	0
191	RNASEH1	0	110	0		GDAP1	0	68	0		GDAP1	0	26	0		GDAP1	0	10	0		GDAP1	0	6	0
192	APOPT1	0	110	0		GFPT1	0	68	0		GFPT1	0	26	0		GFPT1	0	10	0		GFPT1	0	6	0
193	PDXK	0	110	0		GLA	0	68	0		GLA	0	26	0		GLA	0	10	0		GLA	0	6	0
194	TREX1	0	110	0		GLB1	0	68	0		GLB1	0	26	0		GLB1	0	10	0		GLB1	0	6	0
195	B3GAT3	0	110	0		GLUL	0	68	0		GLUL	0	26	0		GLUL	0	10	0		GLUL	0	6	0
196	MT-ND3	0	110	0		GMPPB	0	68	0		GMPPB	0	26	0		GMPPB	0	10	0		GMPPB	0	6	0
197	NGLY1	0	110	0		GNE	0	68	0		GNE	0	26	0		GNE	0	10	0		GNE	0	6	0
198	ALG6	0	110	0		GNPNAT1	0	68	0		GNPNAT1	0	26	0		GNPNAT1	0	10	0		GNPNAT1	0	6	0
199	PSAT1	0	110	0		GNPTAB	0	68	0		GNPTAB	0	26	0		GNPTAB	0	10	0		GNPTAB	0	6	0
200	CARS2	0	110	0		GNPTG	0	68	0		GNPTG	0	26	0		GNPTG	0	10	0		GNPTG	0	6	0
201	NDUFA1	0	110	0		GNS	0	68	0		GNS	0	26	0		GNS	0	10	0		GNS	0	6	0
202	SLC52A2	0	110	0		GPAA1	0	68	0		GPAA1	0	26	0		GPAA1	0	10	0		GPAA1	0	6	0
203	SPATA5	0	110	0		GPT2	0	68	0		GPT2	0	26	0		GPT2	0	10	0		GPT2	0	6	0
204	TPK1	0	110	0		GRIA3	0	68	0		GRIA3	0	26	0		GRIA3	0	10	0		GRIA3	0	6	0
205	BLOC1S6	0	110	0		GRIA4	0	68	0		GRIA4	0	26	0		GRIA4	0	10	0		GRIA4	0	6	0
206	MT-ND4	0	110	0		GRID2	0	68	0		GRID2	0	26	0		GRID2	0	10	0		GRID2	0	6	0
207	ADAR	0	110	0		GRM1	0	68	0		GRM1	0	26	0		GRM1	0	10	0		GRM1	0	6	0
208	CLN3	0	110	0		GRN	0	68	0		GRN	0	26	0		GRN	0	10	0		GRN	0	6	0
209	FOXRED1	0	110	0		GYG1	0	68	0		GYG1	0	26	0		GYG1	0	10	0		GYG1	0	6	0
210	PAH	0	110	0		GYG2	0	68	0		GYG2	0	26	0		GYG2	0	10	0		GYG2	0	6	0
211	PDHA1	0	110	0		HADHA	0	68	0		HADHA	0	26	0		HADHA	0	10	0		HADHA	0	6	0
212	SERAC1	0	110	0		HADHB	0	68	0		HADHB	0	26	0		HADHB	0	10	0		HADHB	0	6	0
213	TBC1D24	0	110	0		HARS1	0	68	0		HARS1	0	26	0		HARS1	0	10	0		HARS1	0	6	0
214	TXN2	0	110	0		HEXA	0	68	0		HEXA	0	26	0		HEXA	0	10	0		HEXA	0	6	0
215	GNE	0	110	0		HEXB	0	68	0		HEXB	0	26	0		HEXB	0	10	0		HEXB	0	6	0
216	HEXB	0	110	0		HGSNAT	0	68	0		HGSNAT	0	26	0		HGSNAT	0	10	0		HGSNAT	0	6	0
217	MRPL44	0	110	0		HK1	0	68	0		HK1	0	26	0		HK1	0	10	0		HK1	0	6	0
218	SLC25A4	0	110	0		HNF1A	0	68	0		HNF1A	0	26	0		HNF1A	0	10	0		HNF1A	0	6	0
219	MT-TV	0	110	0		HNF4A	0	68	0		HNF4A	0	26	0		HNF4A	0	10	0		HNF4A	0	6	0
220	CHKB	0	110	0		HPS1	0	68	0		HPS1	0	26	0		HPS1	0	10	0		HPS1	0	6	0
221	GAA	0	110	0		HPS3	0	68	0		HPS3	0	26	0		HPS3	0	10	0		HPS3	0	6	0
222	TSFM	0	110	0		HPS4	0	68	0		HPS4	0	26	0		HPS4	0	10	0		HPS4	0	6	0
223	SMS	0	110	0		HSD17B4	0	68	0		HSD17B4	0	26	0		HSD17B4	0	10	0		HSD17B4	0	6	0
224	SAMHD1	0	110	0		HTRA2	0	68	0		HTRA2	0	26	0		HTRA2	0	10	0		HTRA2	0	6	0
225	SYT2	0	110	0		HYAL1	0	68	0		HYAL1	0	26	0		HYAL1	0	10	0		HYAL1	0	6	0
226	HADHB	0	110	0		IARS2	0	68	0		IARS2	0	26	0		IARS2	0	10	0		IARS2	0	6	0
227	HARS1	0	110	0		IDH3A	0	68	0		IDH3A	0	26	0		IDH3A	0	10	0		IDH3A	0	6	0
228	LYST	0	110	0		IFIH1	0	68	0		IFIH1	0	26	0		IFIH1	0	10	0		IFIH1	0	6	0
229	NDUFAF1	0	110	0		IMPDH1	0	68	0		IMPDH1	0	26	0		IMPDH1	0	10	0		IMPDH1	0	6	0
230	PUS1	0	110	0		INPPL1	0	68	0		INPPL1	0	26	0		INPPL1	0	10	0		INPPL1	0	6	0
231	SLC25A21	0	110	0		INS	0	68	0		INS	0	26	0		INS	0	10	0		INS	0	6	0
232	CLCN2	0	110	0		ITPR1	0	68	0		ITPR1	0	26	0		ITPR1	0	10	0		ITPR1	0	6	0
233	CYP27A1	0	110	0		KARS1	0	68	0		KARS1	0	26	0		KARS1	0	10	0		KARS1	0	6	0
234	CTSA	0	110	0		KCNJ11	0	68	0		KCNJ11	0	26	0		KCNJ11	0	10	0		KCNJ11	0	6	0
235	NARS2	0	110	0		KIF1A	0	68	0		KIF1A	0	26	0		KIF1A	0	10	0		KIF1A	0	6	0
236	TMEM70	0	110	0		KIF5A	0	68	0		KIF5A	0	26	0		KIF5A	0	10	0		KIF5A	0	6	0
237	MCEE	0	110	0		KLF11	0	68	0		KLF11	0	26	0		KLF11	0	10	0		KLF11	0	6	0
238	GBE1	0	110	0		L2HGDH	0	68	0		L2HGDH	0	26	0		L2HGDH	0	10	0		L2HGDH	0	6	0
239	PARS2	0	110	0		LAMP2	0	68	0		LAMP2	0	26	0		LAMP2	0	10	0		LAMP2	0	6	0
240	PIGG	0	110	0		LARS1	0	68	0		LARS1	0	26	0		LARS1	0	10	0		LARS1	0	6	0
241	PLIN1	0	110	0		LARS2	0	68	0		LARS2	0	26	0		LARS2	0	10	0		LARS2	0	6	0
242	MBOAT7	0	110	0		LIPC	0	68	0		LIPC	0	26	0		LIPC	0	10	0		LIPC	0	6	0
243	ADK	0	110	0		LONP1	0	68	0		LONP1	0	26	0		LONP1	0	10	0		LONP1	0	6	0
244	UGT1A1	0	110	0		LPIN1	0	68	0		LPIN1	0	26	0		LPIN1	0	10	0		LPIN1	0	6	0
245	NSUN2	0	110	0		LRRK2	0	68	0		LRRK2	0	26	0		LRRK2	0	10	0		LRRK2	0	6	0
246	PIK3R1	0	110	0		LYRM7	0	68	0		LYRM7	0	26	0		LYRM7	0	10	0		LYRM7	0	6	0
247	ARCN1	0	110	0		LYST	0	68	0		LYST	0	26	0		LYST	0	10	0		LYST	0	6	0
248	TBCK	0	110	0		MAN2B1	0	68	0		MAN2B1	0	26	0		MAN2B1	0	10	0		MAN2B1	0	6	0
249	GALNS	0	110	0		MARS1	0	68	0		MARS1	0	26	0		MARS1	0	10	0		MARS1	0	6	0
250	DDHD1	0	110	0		MAT2A	0	68	0		MAT2A	0	26	0		MAT2A	0	10	0		MAT2A	0	6	0
251	DEGS1	0	110	0		MBOAT7	0	68	0		MBOAT7	0	26	0		MBOAT7	0	10	0		MBOAT7	0	6	0
252	PYCR2	0	110	0		MBTPS1	0	68	0		MBTPS1	0	26	0		MBTPS1	0	10	0		MBTPS1	0	6	0
253	LARS1	0	110	0		MCEE	0	68	0		MCEE	0	26	0		MCEE	0	10	0		MCEE	0	6	0
254	ASL	0	110	0		MCOLN1	0	68	0		MCOLN1	0	26	0		MCOLN1	0	10	0		MCOLN1	0	6	0
255	AIFM1	0	110	0		MFN2	0	68	0		MFN2	0	26	0		MFN2	0	10	0		MFN2	0	6	0
256	AP4E1	0	110	0		MFSD8	0	68	0		MFSD8	0	26	0		MFSD8	0	10	0		MFSD8	0	6	0
257	SLC1A3	0	110	0		MMACHC	0	68	0		MMACHC	0	26	0		MMACHC	0	10	0		MMACHC	0	6	0
258	SUCLG1	0	110	0		MPV17	0	68	0		MPV17	0	26	0		MPV17	0	10	0		MPV17	0	6	0
259	BCAP31	0	110	0		MRPL3	0	68	0		MRPL3	0	26	0		MRPL3	0	10	0		MRPL3	0	6	0
260	VPS13D	0	110	0		MRPL44	0	68	0		MRPL44	0	26	0		MRPL44	0	10	0		MRPL44	0	6	0
261	MSTO1	0	110	0		MRPS25	0	68	0		MRPS25	0	26	0		MRPS25	0	10	0		MRPS25	0	6	0
262	RPL10	0	110	0		MSTO1	0	68	0		MSTO1	0	26	0		MSTO1	0	10	0		MSTO1	0	6	0
263	UMPS	0	110	0		MT-ATP6	0	68	0		MT-ATP6	0	26	0		MT-ATP6	0	10	0		MT-ATP6	0	6	0
264	GRIA4	0	110	0		MT-CO2	0	68	0		MT-CO2	0	26	0		MT-CO2	0	10	0		MT-CO2	0	6	0
265	MRPS25	0	110	0		MT-ND3	0	68	0		MT-ND3	0	26	0		MT-ND3	0	10	0		MT-ND3	0	6	0
266	SLC25A42	0	110	0		MT-ND4	0	68	0		MT-ND4	0	26	0		MT-ND4	0	10	0		MT-ND4	0	6	0
267	SLC6A1	0	110	0		MT-ND5	0	68	0		MT-ND5	0	26	0		MT-ND5	0	10	0		MT-ND5	0	6	0
268	ACSF3	0	110	0		MT-ND6	0	68	0		MT-ND6	0	26	0		MT-ND6	0	10	0		MT-ND6	0	6	0
269	ACY1	0	110	0		MT-RNR1	0	68	0		MT-RNR1	0	26	0		MT-RNR1	0	10	0		MT-RNR1	0	6	0
270	AGA	0	110	0		MT-TF	0	68	0		MT-TF	0	26	0		MT-TF	0	10	0		MT-TF	0	6	0
271	AP1S2	0	110	0		MT-TK	0	68	0		MT-TK	0	26	0		MT-TK	0	10	0		MT-TK	0	6	0
272	ARG1	0	110	0		MT-TL1	0	68	0		MT-TL1	0	26	0		MT-TL1	0	10	0		MT-TL1	0	6	0
273	ARSA	0	110	0		MT-TN	0	68	0		MT-TN	0	26	0		MT-TN	0	10	0		MT-TN	0	6	0
274	ATP5F1A	0	110	0		MT-TV	0	68	0		MT-TV	0	26	0		MT-TV	0	10	0		MT-TV	0	6	0
275	ATP5F1E	0	110	0		MT-TW	0	68	0		MT-TW	0	26	0		MT-TW	0	10	0		MT-TW	0	6	0
276	ATP6AP2	0	110	0		MTFMT	0	68	0		MTFMT	0	26	0		MTFMT	0	10	0		MTFMT	0	6	0
277	B4GALNT1	0	110	0		MTHFR	0	68	0		MTHFR	0	26	0		MTHFR	0	10	0		MTHFR	0	6	0
278	CBS	0	110	0		MTM1	0	68	0		MTM1	0	26	0		MTM1	0	10	0		MTM1	0	6	0
279	CLN8	0	110	0		MTMR2	0	68	0		MTMR2	0	26	0		MTMR2	0	10	0		MTMR2	0	6	0
280	CLTC	0	110	0		MTRR	0	68	0		MTRR	0	26	0		MTRR	0	10	0		MTRR	0	6	0
281	COA3	0	110	0		NAGLU	0	68	0		NAGLU	0	26	0		NAGLU	0	10	0		NAGLU	0	6	0
282	COA7	0	110	0		NARS2	0	68	0		NARS2	0	26	0		NARS2	0	10	0		NARS2	0	6	0
283	CPT1C	0	110	0		NBAS	0	68	0		NBAS	0	26	0		NBAS	0	10	0		NBAS	0	6	0
284	DDHD2	0	110	0		NDUFA1	0	68	0		NDUFA1	0	26	0		NDUFA1	0	10	0		NDUFA1	0	6	0
285	ELOVL5	0	110	0		NDUFA8	0	68	0		NDUFA8	0	26	0		NDUFA8	0	10	0		NDUFA8	0	6	0
286	FAAH2	0	110	0		NDUFAF1	0	68	0		NDUFAF1	0	26	0		NDUFAF1	0	10	0		NDUFAF1	0	6	0
287	FARS2	0	110	0		NDUFS2	0	68	0		NDUFS2	0	26	0		NDUFS2	0	10	0		NDUFS2	0	6	0
288	GCDH	0	110	0		NDUFS8	0	68	0		NDUFS8	0	26	0		NDUFS8	0	10	0		NDUFS8	0	6	0
289	GCH1	0	110	0		NEU1	0	68	0		NEU1	0	26	0		NEU1	0	10	0		NEU1	0	6	0
290	GLB1	0	110	0		NEUROD1	0	68	0		NEUROD1	0	26	0		NEUROD1	0	10	0		NEUROD1	0	6	0
291	GLUL	0	110	0		NGLY1	0	68	0		NGLY1	0	26	0		NGLY1	0	10	0		NGLY1	0	6	0
292	GRM1	0	110	0		NHLRC1	0	68	0		NHLRC1	0	26	0		NHLRC1	0	10	0		NHLRC1	0	6	0
293	HEXA	0	110	0		NPC1	0	68	0		NPC1	0	26	0		NPC1	0	10	0		NPC1	0	6	0
294	HYAL1	0	110	0		NPC2	0	68	0		NPC2	0	26	0		NPC2	0	10	0		NPC2	0	6	0
295	IFIH1	0	110	0		NSUN2	0	68	0		NSUN2	0	26	0		NSUN2	0	10	0		NSUN2	0	6	0
296	LYRM7	0	110	0		NUBPL	0	68	0		NUBPL	0	26	0		NUBPL	0	10	0		NUBPL	0	6	0
297	MTRR	0	110	0		NUS1	0	68	0		NUS1	0	26	0		NUS1	0	10	0		NUS1	0	6	0
298	NDUFA8	0	110	0		OAT	0	68	0		OAT	0	26	0		OAT	0	10	0		OAT	0	6	0
299	NDUFS8	0	110	0		OGDHL	0	68	0		OGDHL	0	26	0		OGDHL	0	10	0		OGDHL	0	6	0
300	NHLRC1	0	110	0		OPA1	0	68	0		OPA1	0	26	0		OPA1	0	10	0		OPA1	0	6	0
301	PDK3	0	110	0		OPA3	0	68	0		OPA3	0	26	0		OPA3	0	10	0		OPA3	0	6	0
302	PEX16	0	110	0		OTC	0	68	0		OTC	0	26	0		OTC	0	10	0		OTC	0	6	0
303	PIK3CA	0	110	0		PAH	0	68	0		PAH	0	26	0		PAH	0	10	0		PAH	0	6	0
304	PIK3R2	0	110	0		PANK2	0	68	0		PANK2	0	26	0		PANK2	0	10	0		PANK2	0	6	0
305	RARS1	0	110	0		PARN	0	68	0		PARN	0	26	0		PARN	0	10	0		PARN	0	6	0
306	RARS2	0	110	0		PARS2	0	68	0		PARS2	0	26	0		PARS2	0	10	0		PARS2	0	6	0
307	SCARB2	0	110	0		PCCA	0	68	0		PCCA	0	26	0		PCCA	0	10	0		PCCA	0	6	0
308	SLC17A5	0	110	0		PCCB	0	68	0		PCCB	0	26	0		PCCB	0	10	0		PCCB	0	6	0
309	SLC1A1	0	110	0		PCK2	0	68	0		PCK2	0	26	0		PCK2	0	10	0		PCK2	0	6	0
310	SLC25A26	0	110	0		PDHA1	0	68	0		PDHA1	0	26	0		PDHA1	0	10	0		PDHA1	0	6	0
311	SLC3A1	0	110	0		PDK3	0	68	0		PDK3	0	26	0		PDK3	0	10	0		PDK3	0	6	0
312	ST3GAL3	0	110	0		PDPR	0	68	0		PDPR	0	26	0		PDPR	0	10	0		PDPR	0	6	0
313	STXBP1	0	110	0		PDX1	0	68	0		PDX1	0	26	0		PDX1	0	10	0		PDX1	0	6	0
314	SYN1	0	110	0		PDXK	0	68	0		PDXK	0	26	0		PDXK	0	10	0		PDXK	0	6	0
315	TMLHE	0	110	0		PEX1	0	68	0		PEX1	0	26	0		PEX1	0	10	0		PEX1	0	6	0
316	VAMP1	0	110	0		PEX16	0	68	0		PEX16	0	26	0		PEX16	0	10	0		PEX16	0	6	0
317	VARS1	0	110	0		PEX26	0	68	0		PEX26	0	26	0		PEX26	0	10	0		PEX26	0	6	0
318	VPS11	0	110	0		PEX3	0	68	0		PEX3	0	26	0		PEX3	0	10	0		PEX3	0	6	0
319	ABCC6	0	110	0		PEX6	0	68	0		PEX6	0	26	0		PEX6	0	10	0		PEX6	0	6	0
320	HGSNAT	0	110	0		PEX7	0	68	0		PEX7	0	26	0		PEX7	0	10	0		PEX7	0	6	0
321	SLC38A8	0	110	0		PGM1	0	68	0		PGM1	0	26	0		PGM1	0	10	0		PGM1	0	6	0
322	CTSD	0	110	0		PIGG	0	68	0		PIGG	0	26	0		PIGG	0	10	0		PIGG	0	6	0
323	IDH3A	0	110	0		PIK3CA	0	68	0		PIK3CA	0	26	0		PIK3CA	0	10	0		PIK3CA	0	6	0
324	HK1	0	110	0		PIK3CD	0	68	0		PIK3CD	0	26	0		PIK3CD	0	10	0		PIK3CD	0	6	0
325	TYR	0	110	0		PIK3R1	0	68	0		PIK3R1	0	26	0		PIK3R1	0	10	0		PIK3R1	0	6	0
326	DHDDS	0	110	0		PIK3R2	0	68	0		PIK3R2	0	26	0		PIK3R2	0	10	0		PIK3R2	0	6	0
327	NDUFS2	0	110	0		PINK1	0	68	0		PINK1	0	26	0		PINK1	0	10	0		PINK1	0	6	0
328	TLCD3B	0	110	0		PLA2G4A	0	68	0		PLA2G4A	0	26	0		PLA2G4A	0	10	0		PLA2G4A	0	6	0
329	MT-TN	0	110	0		PLA2G6	0	68	0		PLA2G6	0	26	0		PLA2G6	0	10	0		PLA2G6	0	6	0
330	FBP1	0	110	0		PLCD1	0	68	0		PLCD1	0	26	0		PLCD1	0	10	0		PLCD1	0	6	0
331	PEX1	0	110	0		PLIN1	0	68	0		PLIN1	0	26	0		PLIN1	0	10	0		PLIN1	0	6	0
332	HPS4	0	110	0		PMVK	0	68	0		PMVK	0	26	0		PMVK	0	10	0		PMVK	0	6	0
333	SCO2	0	110	0		PNKD	0	68	0		PNKD	0	26	0		PNKD	0	10	0		PNKD	0	6	0
334	C1QBP	0	110	0		PNPLA2	0	68	0		PNPLA2	0	26	0		PNPLA2	0	10	0		PNPLA2	0	6	0
335	OAT	0	110	0		PNPLA6	0	68	0		PNPLA6	0	26	0		PNPLA6	0	10	0		PNPLA6	0	6	0
336	TK2	0	110	0		PNPT1	0	68	0		PNPT1	0	26	0		PNPT1	0	10	0		PNPT1	0	6	0
337	HPS1	0	110	0		POLG	0	68	0		POLG	0	26	0		POLG	0	10	0		POLG	0	6	0
338	HNF4A	0	110	0		POLG2	0	68	0		POLG2	0	26	0		POLG2	0	10	0		POLG2	0	6	0
339	MBTPS1	0	110	0		POLR3A	0	68	0		POLR3A	0	26	0		POLR3A	0	10	0		POLR3A	0	6	0
340	GCK	0	110	0		POLR3B	0	68	0		POLR3B	0	26	0		POLR3B	0	10	0		POLR3B	0	6	0
341	NBAS	0	110	0		POLR3GL	0	68	0		POLR3GL	0	26	0		POLR3GL	0	10	0		POLR3GL	0	6	0
342	ARSG	0	110	0		POMGNT2	0	68	0		POMGNT2	0	26	0		POMGNT2	0	10	0		POMGNT2	0	6	0
343	MMACHC	0	110	0		PPM1K	0	68	0		PPM1K	0	26	0		PPM1K	0	10	0		PPM1K	0	6	0
344	DSE	0	110	0		PRKAG2	0	68	0		PRKAG2	0	26	0		PRKAG2	0	10	0		PRKAG2	0	6	0
345	CHST6	0	110	0		PRKN	0	68	0		PRKN	0	26	0		PRKN	0	10	0		PRKN	0	6	0
346	IMPDH1	0	110	0		PRPS1	0	68	0		PRPS1	0	26	0		PRPS1	0	10	0		PRPS1	0	6	0
347	OPA1	0	110	0		PRRT2	0	68	0		PRRT2	0	26	0		PRRT2	0	10	0		PRRT2	0	6	0
348	PCK2	0	110	0		PSAT1	0	68	0		PSAT1	0	26	0		PSAT1	0	10	0		PSAT1	0	6	0
349	ZNF143	0	110	0		PSTPIP1	0	68	0		PSTPIP1	0	26	0		PSTPIP1	0	10	0		PSTPIP1	0	6	0
350	GMPPB	0	110	0		PTRH2	0	68	0		PTRH2	0	26	0		PTRH2	0	10	0		PTRH2	0	6	0
351	GYG1	0	110	0		PUS1	0	68	0		PUS1	0	26	0		PUS1	0	10	0		PUS1	0	6	0
352	PYGM	0	110	0		PYCR2	0	68	0		PYCR2	0	26	0		PYCR2	0	10	0		PYCR2	0	6	0
353	ETFDH	0	110	0		PYGM	0	68	0		PYGM	0	26	0		PYGM	0	10	0		PYGM	0	6	0
354	YARS2	0	110	0		RARS1	0	68	0		RARS1	0	26	0		RARS1	0	10	0		RARS1	0	6	0
355	ATP7A	0	110	0		RARS2	0	68	0		RARS2	0	26	0		RARS2	0	10	0		RARS2	0	6	0
356	ALDOA	0	110	0		RFX6	0	68	0		RFX6	0	26	0		RFX6	0	10	0		RFX6	0	6	0
357	PGM1	0	110	0		RIC3	0	68	0		RIC3	0	26	0		RIC3	0	10	0		RIC3	0	6	0
358	AGL	0	110	0		RMND1	0	68	0		RMND1	0	26	0		RMND1	0	10	0		RMND1	0	6	0
359	AHCY	0	110	0		RNASEH1	0	68	0		RNASEH1	0	26	0		RNASEH1	0	10	0		RNASEH1	0	6	0
360	CHRNE	0	110	0		RPL10	0	68	0		RPL10	0	26	0		RPL10	0	10	0		RPL10	0	6	0
361	CPT2	0	110	0		RPL11	0	68	0		RPL11	0	26	0		RPL11	0	10	0		RPL11	0	6	0
362	ETFB	0	110	0		RPS19	0	68	0		RPS19	0	26	0		RPS19	0	10	0		RPS19	0	6	0
363	FKRP	0	110	0		RPS7	0	68	0		RPS7	0	26	0		RPS7	0	10	0		RPS7	0	6	0
364	GFPT1	0	110	0		RRM2B	0	68	0		RRM2B	0	26	0		RRM2B	0	10	0		RRM2B	0	6	0
365	HADHA	0	110	0		SACS	0	68	0		SACS	0	26	0		SACS	0	10	0		SACS	0	6	0
366	LPIN1	0	110	0		SAMHD1	0	68	0		SAMHD1	0	26	0		SAMHD1	0	10	0		SAMHD1	0	6	0
367	MAN2B1	0	110	0		SBF1	0	68	0		SBF1	0	26	0		SBF1	0	10	0		SBF1	0	6	0
368	MAT2A	0	110	0		SBF2	0	68	0		SBF2	0	26	0		SBF2	0	10	0		SBF2	0	6	0
369	ABCB4	0	110	0		SCARB2	0	68	0		SCARB2	0	26	0		SCARB2	0	10	0		SCARB2	0	6	0
370	AGXT2	0	110	0		SCO2	0	68	0		SCO2	0	26	0		SCO2	0	10	0		SCO2	0	6	0
371	CYB561	0	110	0		SEPSECS	0	68	0		SEPSECS	0	26	0		SEPSECS	0	10	0		SEPSECS	0	6	0
372	ABCC2	0	110	0		SERAC1	0	68	0		SERAC1	0	26	0		SERAC1	0	10	0		SERAC1	0	6	0
373	DTNBP1	0	110	0		SGPL1	0	68	0		SGPL1	0	26	0		SGPL1	0	10	0		SGPL1	0	6	0
374	DLD	0	110	0		SGSH	0	68	0		SGSH	0	26	0		SGSH	0	10	0		SGSH	0	6	0
375	OGDHL	0	110	0		SLC10A7	0	68	0		SLC10A7	0	26	0		SLC10A7	0	10	0		SLC10A7	0	6	0
376	GNPTAB	0	110	0		SLC17A5	0	68	0		SLC17A5	0	26	0		SLC17A5	0	10	0		SLC17A5	0	6	0
377	LIPC	0	110	0		SLC19A3	0	68	0		SLC19A3	0	26	0		SLC19A3	0	10	0		SLC19A3	0	6	0
378	LAMP2	0	110	0		SLC1A1	0	68	0		SLC1A1	0	26	0		SLC1A1	0	10	0		SLC1A1	0	6	0
379	MT-CO2	0	110	0		SLC1A3	0	68	0		SLC1A3	0	26	0		SLC1A3	0	10	0		SLC1A3	0	6	0
380	PCCA	0	110	0		SLC25A21	0	68	0		SLC25A21	0	26	0		SLC25A21	0	10	0		SLC25A21	0	6	0
381	PCCB	0	110	0		SLC25A26	0	68	0		SLC25A26	0	26	0		SLC25A26	0	10	0		SLC25A26	0	6	0
382	PNPLA2	0	110	0		SLC25A4	0	68	0		SLC25A4	0	26	0		SLC25A4	0	10	0		SLC25A4	0	6	0
383	PRKAG2	0	110	0		SLC25A42	0	68	0		SLC25A42	0	26	0		SLC25A42	0	10	0		SLC25A42	0	6	0
384	FMO3	0	110	0		SLC25A46	0	68	0		SLC25A46	0	26	0		SLC25A46	0	10	0		SLC25A46	0	6	0
385	SLCO2A1	0	110	0		SLC26A2	0	68	0		SLC26A2	0	26	0		SLC26A2	0	10	0		SLC26A2	0	6	0
386	GANAB	0	110	0		SLC29A3	0	68	0		SLC29A3	0	26	0		SLC29A3	0	10	0		SLC29A3	0	6	0
387	ABCB11	0	110	0		SLC2A1	0	68	0		SLC2A1	0	26	0		SLC2A1	0	10	0		SLC2A1	0	6	0
388	PLA2G4A	0	110	0		SLC38A8	0	68	0		SLC38A8	0	26	0		SLC38A8	0	10	0		SLC38A8	0	6	0
389	DPYS	0	110	0		SLC3A1	0	68	0		SLC3A1	0	26	0		SLC3A1	0	10	0		SLC3A1	0	6	0
390	G6PC	0	110	0		SLC45A1	0	68	0		SLC45A1	0	26	0		SLC45A1	0	10	0		SLC45A1	0	6	0
391	ALDOB	0	110	0		SLC52A2	0	68	0		SLC52A2	0	26	0		SLC52A2	0	10	0		SLC52A2	0	6	0
392	OTC	0	110	0		SLC6A1	0	68	0		SLC6A1	0	26	0		SLC6A1	0	10	0		SLC6A1	0	6	0
393	EXT1	0	110	0		SLC6A17	0	68	0		SLC6A17	0	26	0		SLC6A17	0	10	0		SLC6A17	0	6	0
394	B3GALT6	0	110	0		SLC6A19	0	68	0		SLC6A19	0	26	0		SLC6A19	0	10	0		SLC6A19	0	6	0
395	SLC26A2	0	110	0		SLCO2A1	0	68	0		SLCO2A1	0	26	0		SLCO2A1	0	10	0		SLCO2A1	0	6	0
396	ASAH1	0	110	0		SMS	0	68	0		SMS	0	26	0		SMS	0	10	0		SMS	0	6	0
397	EXT2	0	110	0		SNX14	0	68	0		SNX14	0	26	0		SNX14	0	10	0		SNX14	0	6	0
398	ENPP1	0	110	0		SPATA5	0	68	0		SPATA5	0	26	0		SPATA5	0	10	0		SPATA5	0	6	0
399	CTSK	0	110	0		SPG20	0	68	0		SPG20	0	26	0		SPG20	0	10	0		SPG20	0	6	0
400	PARN	0	110	0		SPG7	0	68	0		SPG7	0	26	0		SPG7	0	10	0		SPG7	0	6	0
401	AP2S1	0	110	0		SPTLC2	0	68	0		SPTLC2	0	26	0		SPTLC2	0	10	0		SPTLC2	0	6	0
402	ESR2	0	110	0		SRD5A2	0	68	0		SRD5A2	0	26	0		SRD5A2	0	10	0		SRD5A2	0	6	0
403	INPPL1	0	110	0		SRD5A3	0	68	0		SRD5A3	0	26	0		SRD5A3	0	10	0		SRD5A3	0	6	0
404	GNPTG	0	110	0		ST3GAL3	0	68	0		ST3GAL3	0	26	0		ST3GAL3	0	10	0		ST3GAL3	0	6	0
405	B4GALT7	0	110	0		STX11	0	68	0		STX11	0	26	0		STX11	0	10	0		STX11	0	6	0
406	ALG12	0	110	0		STXBP1	0	68	0		STXBP1	0	26	0		STXBP1	0	10	0		STXBP1	0	6	0
407	LONP1	0	110	0		STXBP2	0	68	0		STXBP2	0	26	0		STXBP2	0	10	0		STXBP2	0	6	0
408	PDPR	0	110	0		SUCLG1	0	68	0		SUCLG1	0	26	0		SUCLG1	0	10	0		SUCLG1	0	6	0
409	SLC29A3	0	110	0		SYN1	0	68	0		SYN1	0	26	0		SYN1	0	10	0		SYN1	0	6	0
410	APOA1	0	110	0		SYNJ1	0	68	0		SYNJ1	0	26	0		SYNJ1	0	10	0		SYNJ1	0	6	0
411	APPL1	0	110	0		SYT14	0	68	0		SYT14	0	26	0		SYT14	0	10	0		SYT14	0	6	0
412	ERAL1	0	110	0		SYT2	0	68	0		SYT2	0	26	0		SYT2	0	10	0		SYT2	0	6	0
413	KLF11	0	110	0		TACO1	0	68	0		TACO1	0	26	0		TACO1	0	10	0		TACO1	0	6	0
414	PDX1	0	110	0		TANGO2	0	68	0		TANGO2	0	26	0		TANGO2	0	10	0		TANGO2	0	6	0
415	ABCC8	0	110	0		TBC1D24	0	68	0		TBC1D24	0	26	0		TBC1D24	0	10	0		TBC1D24	0	6	0
416	HNF1A	0	110	0		TBCK	0	68	0		TBCK	0	26	0		TBCK	0	10	0		TBCK	0	6	0
417	INS	0	110	0		TBK1	0	68	0		TBK1	0	26	0		TBK1	0	10	0		TBK1	0	6	0
418	KCNJ11	0	110	0		TECPR2	0	68	0		TECPR2	0	26	0		TECPR2	0	10	0		TECPR2	0	6	0
419	RFX6	0	110	0		TFAM	0	68	0		TFAM	0	26	0		TFAM	0	10	0		TFAM	0	6	0
420	PEX26	0	110	0		TK2	0	68	0		TK2	0	26	0		TK2	0	10	0		TK2	0	6	0
421	MT-TW	0	110	0		TLCD3B	0	68	0		TLCD3B	0	26	0		TLCD3B	0	10	0		TLCD3B	0	6	0
422	TRMU	0	110	0		TMEM70	0	68	0		TMEM70	0	26	0		TMEM70	0	10	0		TMEM70	0	6	0
423	COQ6	0	110	0		TMLHE	0	68	0		TMLHE	0	26	0		TMLHE	0	10	0		TMLHE	0	6	0
424	CUBN	0	110	0		TPK1	0	68	0		TPK1	0	26	0		TPK1	0	10	0		TPK1	0	6	0
425	RMND1	0	110	0		TPP1	0	68	0		TPP1	0	26	0		TPP1	0	10	0		TPP1	0	6	0
426	RPS19	0	110	0		TRAPPC2L	0	68	0		TRAPPC2L	0	26	0		TRAPPC2L	0	10	0		TRAPPC2L	0	6	0
427	CTSC	0	110	0		TRAPPC9	0	68	0		TRAPPC9	0	26	0		TRAPPC9	0	10	0		TRAPPC9	0	6	0
428	PSTPIP1	0	110	0		TREX1	0	68	0		TREX1	0	26	0		TREX1	0	10	0		TREX1	0	6	0
429	ALOXE3	0	110	0		TRMU	0	68	0		TRMU	0	26	0		TRMU	0	10	0		TRMU	0	6	0
430	PLCD1	0	110	0		TSFM	0	68	0		TSFM	0	26	0		TSFM	0	10	0		TSFM	0	6	0
431	HPS3	0	110	0		TTC19	0	68	0		TTC19	0	26	0		TTC19	0	10	0		TTC19	0	6	0
432	ABCB6	0	110	0		TWNK	0	68	0		TWNK	0	26	0		TWNK	0	10	0		TWNK	0	6	0
433	CTSB	0	110	0		TXN2	0	68	0		TXN2	0	26	0		TXN2	0	10	0		TXN2	0	6	0
434	PMVK	0	110	0		TYR	0	68	0		TYR	0	26	0		TYR	0	10	0		TYR	0	6	0
435	UNC13D	0	110	0		UGT1A1	0	68	0		UGT1A1	0	26	0		UGT1A1	0	10	0		UGT1A1	0	6	0
436	GATA1	0	110	0		UMPS	0	68	0		UMPS	0	26	0		UMPS	0	10	0		UMPS	0	6	0
437	STX11	0	110	0		UNC13D	0	68	0		UNC13D	0	26	0		UNC13D	0	10	0		UNC13D	0	6	0
438	A4GALT	0	110	0		VAMP1	0	68	0		VAMP1	0	26	0		VAMP1	0	10	0		VAMP1	0	6	0
439	CYCS	0	110	0		VARS1	0	68	0		VARS1	0	26	0		VARS1	0	10	0		VARS1	0	6	0
440	DUT	0	110	0		VPS11	0	68	0		VPS11	0	26	0		VPS11	0	10	0		VPS11	0	6	0
441	RPL11	0	110	0		VPS13C	0	68	0		VPS13C	0	26	0		VPS13C	0	10	0		VPS13C	0	6	0
442	RPS7	0	110	0		VPS13D	0	68	0		VPS13D	0	26	0		VPS13D	0	10	0		VPS13D	0	6	0
443	STXBP2	0	110	0		WDR45	0	68	0		WDR45	0	26	0		WDR45	0	10	0		WDR45	0	6	0
444	GNPNAT1	0	110	0		YARS2	0	68	0		YARS2	0	26	0		YARS2	0	10	0		YARS2	0	6	0
445	AK7	0	110	0		ZFYVE26	0	68	0		ZFYVE26	0	26	0		ZFYVE26	0	10	0		ZFYVE26	0	6	0
446	PIK3CD	0	110	0		ZNF143	0	68	0		ZNF143	0	26	0		ZNF143	0	10	0		ZNF143	0	6	0

## Sheet: Symptoms vs genes_ALL
gene	Neurological system	Ophthalmological system	Musculature	Cardiovascular system	Gastrointestinal system	Routine clinical biochemistry	Skeletal system	Endocrine system	Auditory system	Genitourinary system	Limbs	Head and neck	Integument	Blood and bloodforming tissue	Growth	Birth and reproduction	Connective tissue	Respiratory system	Immune system	Voice	Neoplasm	Breast	Thoracic cavity
SPG7	50	15	3	1	2	0	0	1	1	12	2	0	1	0	0	0	0	2	0	0	0	0	0
LRRK2	41	1	0	0	24	0	0	0	0	0	0	20	0	0	0	4	0	0	0	0	0	0	0
SACS	40	6	9	1	0	0	0	1	2	0	5	0	0	0	0	0	0	0	0	0	0	0	0
KIF1A	26	2	4	0	0	0	3	1	1	9	1	0	0	0	0	0	0	0	0	0	0	0	0
SPG11	23	3	1	0	0	1	0	0	0	0	1	0	3	0	0	0	0	0	0	0	0	0	0
PRKN	19	0	0	0	0	0	0	0	0	0	0	0	0	0	0	0	0	0	0	0	0	0	0
DLG4	18	6	9	0	0	0	9	0	0	0	0	0	0	0	0	0	5	0	0	0	0	2	0
POLG	15	7	6	0	0	0	0	1	2	1	0	0	0	0	0	1	0	0	0	0	0	0	0
ATP13A2	14	1	0	1	1	0	0	0	1	0	0	0	0	0	0	1	0	0	0	0	0	0	0
GBA	14	0	0	0	0	0	0	0	0	0	0	0	0	0	0	0	0	0	0	0	0	0	0
VPS13B	13	13	0	0	0	1	1	1	0	0	2	4	0	0	3	0	0	0	1	0	0	0	0
AARS2	13	6	1	0	1	0	0	2	0	0	2	0	0	0	0	2	0	0	0	0	0	0	0
GBA2	13	4	0	0	0	0	2	0	3	0	0	0	0	0	0	0	0	0	0	0	0	0	0
ITPR1	13	2	0	0	0	0	0	0	0	0	0	0	0	0	0	0	0	0	0	0	0	0	0
PLA2G6	13	0	0	0	0	0	1	0	0	0	0	0	0	0	0	0	0	0	0	0	0	0	0
AFG3L2	11	3	0	0	0	0	0	0	2	0	0	0	0	0	0	0	0	0	0	1	0	0	0
ABCD1	11	0	0	0	0	0	0	2	0	1	0	0	4	0	0	0	0	0	0	0	0	0	0
MTFMT	10	2	2	1	0	0	1	0	1	1	0	0	0	0	0	0	0	0	0	1	0	0	0
TBK1	9	5	2	0	0	0	0	0	0	0	0	0	0	0	0	0	0	0	0	0	0	0	0
KIF5A	9	0	3	0	0	0	0	0	0	0	5	0	0	0	0	0	0	0	0	0	0	0	0
SLC2A1	9	0	1	0	0	0	0	0	0	0	0	0	0	0	0	0	0	0	0	0	0	0	0
ADCK3	9	0	0	0	1	0	0	0	0	0	0	0	0	0	0	0	0	0	0	0	0	0	0
NEU1	8	3	0	0	0	0	3	0	0	0	0	0	0	0	0	0	0	0	0	0	0	0	0
ELOVL4	8	2	0	0	0	0	0	0	0	1	0	0	3	0	0	0	0	0	0	0	0	0	0
GDAP1	8	0	7	0	0	0	1	0	0	0	3	0	0	0	0	0	0	0	0	0	0	0	0
HSD17B4	7	2	0	0	0	0	0	2	6	0	3	0	0	1	1	3	0	0	0	0	0	0	0
MT-ATP6	7	1	1	1	0	0	0	0	0	2	0	0	0	0	0	0	0	0	0	0	0	0	0
MT-ND6	7	1	0	0	0	0	0	0	0	0	0	0	0	0	0	0	0	0	0	0	0	0	0
BSCL2	7	0	3	0	0	0	0	0	0	0	0	0	0	0	0	0	0	0	0	0	0	0	0
COX20	7	0	2	0	0	0	0	0	0	0	7	0	0	0	0	0	0	0	0	0	0	0	0
VPS13A	7	0	0	0	0	4	0	0	0	0	0	0	0	3	0	0	0	0	0	0	0	0	0
GRIA3	7	0	0	0	0	0	0	0	0	0	0	0	0	0	3	0	0	0	0	0	0	0	0
CTSF	7	0	0	0	0	0	0	0	0	0	0	0	0	0	0	0	0	0	0	0	0	0	0
SYNJ1	7	0	0	0	0	0	0	0	0	0	0	0	0	0	0	0	0	0	0	0	0	0	0
TWNK	6	1	2	0	1	0	0	2	2	0	0	0	0	0	0	1	0	0	0	0	0	0	0
SBF1	6	1	2	0	0	0	1	1	1	0	0	0	1	0	0	0	0	0	0	0	0	0	0
MTO1	5	5	0	5	0	3	0	0	0	0	0	0	0	0	0	0	0	0	0	0	0	0	0
NUS1	5	1	0	0	0	0	2	0	0	0	0	0	0	0	0	0	0	0	0	0	0	0	0
NAGLU	5	0	0	0	1	0	0	0	0	0	0	0	0	0	0	0	0	0	0	0	0	0	0
NPC1	5	0	0	0	1	0	0	0	0	0	0	0	0	0	0	0	0	0	0	0	0	0	0
MT-RNR1	5	0	0	0	0	0	0	0	2	0	0	0	0	0	0	0	0	0	0	0	0	0	0
SLC6A17	5	0	0	0	0	0	0	0	0	1	0	0	0	0	0	0	0	0	0	0	2	0	0
TRAPPC9	5	0	0	0	0	0	0	0	0	0	0	5	0	0	0	0	0	0	0	0	0	0	0
MRPL3	5	0	0	0	0	0	0	0	0	0	0	0	0	0	0	0	0	0	0	0	0	0	0
OPA3	4	4	0	3	1	0	0	0	2	0	0	0	0	0	0	0	0	0	0	0	0	0	0
AMACR	4	4	0	0	3	0	0	1	0	0	0	0	0	0	0	0	0	0	0	0	0	0	0
BTD	4	3	1	0	0	0	0	0	0	0	1	0	0	0	0	0	0	0	0	0	0	0	0
GLA	4	3	0	5	0	0	2	0	1	7	1	0	4	0	0	0	0	0	0	0	0	0	0
PNPT1	4	3	0	0	0	0	0	0	3	0	0	0	0	0	0	0	0	0	0	0	0	0	0
APOB	4	2	0	3	4	16	0	7	0	0	0	0	0	0	0	1	0	0	0	0	0	0	0
PNPLA6	4	1	0	0	0	0	0	1	0	1	0	0	0	0	0	1	0	0	0	0	0	0	0
MTMR2	4	0	3	0	0	0	1	0	0	0	2	1	0	0	0	0	0	0	0	0	0	0	0
DNAJC5	4	0	2	1	0	0	0	0	0	0	0	0	0	0	0	0	0	0	0	0	0	0	0
CHCHD10	4	0	1	0	0	0	0	0	3	0	0	0	0	0	0	0	0	0	0	0	0	0	0
ALDH18A1	4	0	0	0	0	0	0	0	0	0	0	0	0	0	0	0	0	0	0	0	0	0	0
CHCHD2	4	0	0	0	0	0	0	0	0	0	0	0	0	0	0	0	0	0	0	0	0	0	0
HTRA2	4	0	0	0	0	0	0	0	0	0	0	0	0	0	0	0	0	0	0	0	0	0	0
SRD5A2	4	0	0	0	0	0	0	0	0	0	0	0	0	0	0	0	0	0	0	0	0	0	0
ZFYVE26	4	0	0	0	0	0	0	0	0	0	0	0	0	0	0	0	0	0	0	0	0	0	0
MT-ND5	3	4	2	2	2	0	0	1	0	0	0	0	0	0	1	0	0	2	0	0	0	0	0
SRD5A3	3	3	0	0	0	0	1	0	0	0	0	0	0	0	0	0	0	0	0	0	0	0	0
ABHD12	3	3	0	0	0	0	0	0	5	0	0	0	0	0	0	0	0	0	0	0	0	0	0
PEX6	3	3	0	0	0	0	0	0	3	1	0	0	0	0	0	0	0	0	0	0	0	0	0
C12orf65	3	3	0	0	0	0	0	0	0	0	2	2	0	0	0	0	0	0	0	0	0	0	0
POLR3B	3	2	1	0	1	0	0	4	0	0	2	1	0	0	0	0	0	0	0	0	0	1	0
PRPS1	3	2	0	0	0	0	0	0	3	1	0	0	1	0	0	0	0	0	0	0	0	0	0
ACO2	3	2	0	0	0	0	0	0	0	0	0	1	0	0	0	0	0	0	0	0	0	0	0
GALC	3	1	3	0	1	0	0	0	0	0	1	0	0	0	0	1	0	0	0	0	0	0	0
POLR3A	3	1	1	0	0	0	0	0	0	0	0	0	0	0	0	1	0	0	0	0	0	0	0
MTHFR	3	1	0	1	0	0	0	0	0	1	0	0	0	0	0	0	0	0	0	0	0	0	0
ALDH3A2	3	1	0	0	0	0	0	0	1	0	0	1	3	0	1	1	0	0	0	0	0	0	0
MT-TL1	3	0	2	1	0	0	1	0	0	1	0	0	0	0	0	0	0	0	0	0	0	0	0
SLC6A19	3	0	2	0	0	0	0	0	0	0	0	0	3	0	0	0	0	0	0	0	0	0	0
COQ8A	3	0	1	0	1	1	0	0	0	0	0	0	0	0	0	1	0	0	0	0	0	0	0
DNM2	3	0	1	0	0	0	0	0	0	1	2	0	0	0	0	0	0	0	0	0	0	0	0
SPG20	3	0	1	0	0	0	0	0	0	0	1	1	0	0	1	0	0	0	0	1	0	0	0
GPT2	3	0	0	1	1	0	1	0	1	0	0	0	0	0	0	0	0	0	0	0	0	0	0
PRRT2	3	0	0	1	0	0	0	0	0	0	0	0	0	0	0	0	0	0	0	0	0	0	0
LARS2	3	0	0	0	1	0	0	6	5	0	0	1	0	0	0	0	0	0	0	0	0	0	0
DDC	3	0	0	0	0	0	3	0	0	0	0	0	0	0	0	0	0	0	0	0	0	0	0
TANGO2	3	0	0	0	0	0	1	0	0	0	0	0	0	0	0	0	0	0	0	0	0	0	0
MT-TK	3	0	0	0	0	0	0	0	1	0	0	0	0	0	0	0	0	0	0	0	0	0	0
DARS2	3	0	0	0	0	0	0	0	0	1	0	0	0	0	0	0	0	0	0	0	0	0	0
MFN2	3	0	0	0	0	0	0	0	0	0	1	0	0	0	0	0	0	0	0	0	0	0	0
TTC19	3	0	0	0	0	0	0	0	0	0	1	0	0	0	0	0	0	0	0	0	0	0	0
CYP7B1	3	0	0	0	0	0	0	0	0	0	0	0	0	0	0	0	0	0	0	0	0	0	0
GRID2	3	0	0	0	0	0	0	0	0	0	0	0	0	0	0	0	0	0	0	0	0	0	0
MARS1	3	0	0	0	0	0	0	0	0	0	0	0	0	0	0	0	0	0	0	0	0	0	0
SLC19A3	3	0	0	0	0	0	0	0	0	0	0	0	0	0	0	0	0	0	0	0	0	0	0
SYT14	3	0	0	0	0	0	0	0	0	0	0	0	0	0	0	0	0	0	0	0	0	0	0
TRAPPC2L	3	0	0	0	0	0	0	0	0	0	0	0	0	0	0	0	0	0	0	0	0	0	0
CLPB	2	4	0	0	0	0	0	2	0	0	0	0	0	0	0	1	0	0	0	0	0	0	0
RRM2B	2	3	2	0	0	0	0	1	2	2	0	0	0	0	0	0	0	0	0	0	0	0	0
IARS2	2	3	0	0	1	0	3	1	1	0	1	1	0	0	2	0	0	0	0	0	0	0	0
MTM1	2	2	3	1	0	0	1	0	0	0	0	0	0	0	0	0	0	2	0	0	0	0	0
GFER	2	2	0	2	0	1	0	0	0	0	0	0	0	0	0	0	0	0	0	0	0	0	0
MT-TF	2	2	0	2	0	0	0	0	0	0	0	0	0	0	0	0	0	0	0	0	0	0	0
GYG2	2	2	0	0	2	0	0	0	0	1	2	0	0	0	0	0	0	0	0	0	0	0	0
DPYD	2	2	0	0	1	0	0	0	0	0	0	0	0	0	0	0	0	0	0	0	0	0	0
AIMP1	2	2	0	0	0	0	0	0	0	0	0	2	0	0	0	0	0	0	0	0	0	0	0
CLN5	2	2	0	0	0	0	0	0	0	0	0	0	0	0	0	0	0	0	0	0	0	0	0
GRN	2	2	0	0	0	0	0	0	0	0	0	0	0	0	0	0	0	0	0	0	0	0	0
SLC25A46	2	2	0	0	0	0	0	0	0	0	0	0	0	0	0	0	0	0	0	0	0	0	0
TACO1	2	2	0	0	0	0	0	0	0	0	0	0	0	0	0	0	0	0	0	0	0	0	0
MPV17	2	1	2	0	1	0	0	0	1	0	0	0	0	0	0	0	0	0	0	0	0	0	0
CP	2	1	0	1	0	0	0	1	0	0	0	0	0	1	0	0	0	0	0	0	0	0	0
KARS1	2	1	0	0	0	0	0	0	3	0	0	0	0	0	0	0	0	0	0	0	0	0	0
ATAD3A	2	1	0	0	0	0	0	0	0	0	1	0	0	0	0	1	0	0	0	0	0	0	0
POLG2	2	1	0	0	0	0	0	0	0	0	0	0	0	0	0	1	0	0	0	0	0	0	0
CLN6	2	1	0	0	0	0	0	0	0	0	0	0	0	0	0	0	0	0	0	0	0	0	0
GNS	2	1	0	0	0	0	0	0	0	0	0	0	0	0	0	0	0	0	0	0	0	0	0
PEX7	2	1	0	0	0	0	0	0	0	0	0	0	0	0	0	0	0	0	0	0	0	0	0
DYNC1H1	2	0	4	0	0	0	0	0	0	0	2	0	0	0	0	0	0	0	0	0	0	0	0
POMGNT2	2	0	3	0	0	0	0	0	0	0	0	0	0	0	0	0	0	0	0	0	0	0	0
GAMT	2	0	2	0	0	0	2	0	0	0	0	0	0	0	0	0	0	0	0	0	0	0	0
HNF1B	2	0	1	0	1	3	0	2	0	4	0	0	0	0	0	1	1	0	0	0	0	0	0
PTRH2	2	0	1	0	0	0	1	1	2	0	0	0	0	0	0	0	0	0	0	0	0	0	0
NPC2	2	0	1	0	0	0	1	0	0	0	0	0	0	0	0	0	0	0	0	0	0	0	0
FIG4	2	0	1	0	0	0	0	0	0	0	0	0	0	0	0	0	0	0	0	0	0	0	0
SGPL1	2	0	1	0	0	0	0	0	0	0	0	0	0	0	0	0	0	0	0	0	0	0	0
ATP7B	2	0	0	1	1	0	0	1	0	0	0	0	0	0	0	0	0	0	0	0	0	0	0
FARSB	2	0	0	0	1	0	1	0	0	0	0	1	0	1	0	0	1	2	0	0	0	0	0
TECPR2	2	0	0	0	1	0	0	0	0	0	1	0	0	0	0	0	0	0	0	0	0	0	0
SLC10A7	2	0	0	0	0	0	3	0	0	0	0	2	0	0	3	0	0	0	0	0	0	0	0
SNX14	2	0	0	0	0	0	2	0	2	0	0	2	0	0	0	0	0	0	0	0	0	0	0
TFAM	2	0	0	0	0	0	0	2	0	0	0	0	0	0	0	2	0	0	0	0	0	0	0
COG4	2	0	0	0	0	0	0	2	0	0	0	0	0	0	0	0	0	0	0	0	0	0	0
CLPP	2	0	0	0	0	0	0	1	1	0	0	0	0	0	1	3	0	0	0	0	0	0	0
AGPAT2	2	0	0	0	0	0	0	1	0	0	1	1	1	0	0	0	0	0	0	0	0	0	0
WDR45	2	0	0	0	0	0	0	1	0	0	0	0	0	0	0	0	0	0	0	0	0	0	0
SBF2	2	0	0	0	0	0	0	0	1	0	0	0	0	0	0	0	0	0	0	0	0	0	0
ECHS1	2	0	0	0	0	0	0	0	0	1	0	0	0	0	0	0	0	0	0	0	0	0	0
SEPSECS	2	0	0	0	0	0	0	0	0	0	0	2	0	0	0	0	0	0	0	0	0	0	0
ABCB7	2	0	0	0	0	0	0	0	0	0	0	0	0	0	1	0	0	0	0	0	0	0	0
AP4S1	2	0	0	0	0	0	0	0	0	0	0	0	0	0	0	0	0	0	0	0	0	0	0
ELP2	2	0	0	0	0	0	0	0	0	0	0	0	0	0	0	0	0	0	0	0	0	0	0
ENTPD1	2	0	0	0	0	0	0	0	0	0	0	0	0	0	0	0	0	0	0	0	0	0	0
GPAA1	2	0	0	0	0	0	0	0	0	0	0	0	0	0	0	0	0	0	0	0	0	0	0
L2HGDH	2	0	0	0	0	0	0	0	0	0	0	0	0	0	0	0	0	0	0	0	0	0	0
MCOLN1	2	0	0	0	0	0	0	0	0	0	0	0	0	0	0	0	0	0	0	0	0	0	0
NUBPL	2	0	0	0	0	0	0	0	0	0	0	0	0	0	0	0	0	0	0	0	0	0	0
PANK2	2	0	0	0	0	0	0	0	0	0	0	0	0	0	0	0	0	0	0	0	0	0	0
PINK1	2	0	0	0	0	0	0	0	0	0	0	0	0	0	0	0	0	0	0	0	0	0	0
PNKD	2	0	0	0	0	0	0	0	0	0	0	0	0	0	0	0	0	0	0	0	0	0	0
PPM1K	2	0	0	0	0	0	0	0	0	0	0	0	0	0	0	0	0	0	0	0	0	0	0
RIC3	2	0	0	0	0	0	0	0	0	0	0	0	0	0	0	0	0	0	0	0	0	0	0
SLC45A1	2	0	0	0	0	0	0	0	0	0	0	0	0	0	0	0	0	0	0	0	0	0	0
SPTLC2	2	0	0	0	0	0	0	0	0	0	0	0	0	0	0	0	0	0	0	0	0	0	0
TPP1	2	0	0	0	0	0	0	0	0	0	0	0	0	0	0	0	0	0	0	0	0	0	0
VPS13C	2	0	0	0	0	0	0	0	0	0	0	0	0	0	0	0	0	0	0	0	0	0	0
MFSD8	1	7	2	0	0	0	0	0	0	0	0	0	0	0	0	0	0	0	0	2	0	0	0
SGSH	1	6	0	3	0	0	0	0	0	0	0	0	0	0	0	0	0	0	0	0	0	0	0
COQ2	1	3	0	0	1	0	0	0	0	4	1	0	0	1	0	0	0	0	0	0	0	0	0
NEUROD1	1	3	0	0	0	0	0	1	0	1	0	0	0	0	0	0	0	0	0	0	0	0	0
POLR3GL	1	2	2	0	0	0	1	2	1	0	2	2	0	0	2	1	0	0	0	0	0	0	0
PEX3	1	2	0	0	0	0	0	0	0	0	0	0	0	2	0	0	0	0	0	0	0	0	0
DNA2	1	1	2	0	0	0	0	0	0	0	0	0	0	0	0	0	0	1	0	0	0	0	0
RNASEH1	1	1	1	0	0	0	1	0	0	1	0	0	0	0	0	0	0	0	0	0	0	0	0
APOPT1	1	1	1	0	0	0	0	0	0	0	1	0	0	0	0	0	0	0	0	0	0	0	0
PDXK	1	1	1	0	0	0	0	0	0	0	1	0	0	0	0	0	0	0	0	0	0	0	0
TREX1	1	1	0	1	1	0	0	1	0	1	1	0	3	1	0	0	0	0	3	0	0	0	0
B3GAT3	1	1	0	1	0	0	1	0	0	0	1	0	0	0	0	0	0	0	0	0	0	0	0
MT-ND3	1	1	0	1	0	0	1	0	0	0	0	0	0	0	0	0	0	0	0	0	0	0	0
NGLY1	1	1	0	0	0	0	1	0	0	0	0	0	0	0	0	0	0	0	0	0	0	0	0
ALG6	1	1	0	0	0	0	0	1	0	0	0	0	0	0	0	0	0	0	0	0	0	0	0
PSAT1	1	1	0	0	0	0	0	0	1	0	0	1	1	0	0	1	0	0	0	0	0	0	0
CARS2	1	1	0	0	0	0	0	0	1	0	0	0	0	0	0	0	0	0	0	0	0	0	0
NDUFA1	1	1	0	0	0	0	0	0	1	0	0	0	0	0	0	0	0	0	0	0	0	0	0
SLC52A2	1	1	0	0	0	0	0	0	1	0	0	0	0	0	0	0	0	0	0	0	0	0	0
SPATA5	1	1	0	0	0	0	0	0	1	0	0	0	0	0	0	0	0	0	0	0	0	0	0
TPK1	1	1	0	0	0	0	0	0	1	0	0	0	0	0	0	0	0	0	0	0	0	0	0
BLOC1S6	1	1	0	0	0	0	0	0	0	0	0	0	1	1	0	0	0	0	0	0	0	0	0
MT-ND4	1	1	0	0	0	0	0	0	0	0	0	0	1	0	0	0	0	0	0	0	0	0	0
ADAR	1	1	0	0	0	0	0	0	0	0	0	0	0	0	0	0	0	0	0	0	0	0	0
CLN3	1	1	0	0	0	0	0	0	0	0	0	0	0	0	0	0	0	0	0	0	0	0	0
FOXRED1	1	1	0	0	0	0	0	0	0	0	0	0	0	0	0	0	0	0	0	0	0	0	0
PAH	1	1	0	0	0	0	0	0	0	0	0	0	0	0	0	0	0	0	0	0	0	0	0
PDHA1	1	1	0	0	0	0	0	0	0	0	0	0	0	0	0	0	0	0	0	0	0	0	0
SERAC1	1	1	0	0	0	0	0	0	0	0	0	0	0	0	0	0	0	0	0	0	0	0	0
TBC1D24	1	1	0	0	0	0	0	0	0	0	0	0	0	0	0	0	0	0	0	0	0	0	0
TXN2	1	1	0	0	0	0	0	0	0	0	0	0	0	0	0	0	0	0	0	0	0	0	0
GNE	1	0	8	0	0	0	0	0	0	0	0	0	0	1	0	0	0	0	0	0	0	0	0
HEXB	1	0	2	0	0	0	0	0	1	0	0	0	0	0	0	0	0	0	0	0	0	0	0
MRPL44	1	0	1	1	0	0	1	1	0	0	0	0	0	0	0	0	0	0	0	0	0	0	0
SLC25A4	1	0	1	1	0	0	0	1	0	0	0	0	0	0	0	0	0	0	0	0	0	0	0
MT-TV	1	0	1	1	0	0	0	0	1	0	0	0	0	0	0	0	0	0	0	0	0	0	0
CHKB	1	0	1	1	0	0	0	0	0	0	0	0	0	0	0	0	0	0	0	0	0	0	0
GAA	1	0	1	1	0	0	0	0	0	0	0	0	0	0	0	0	0	0	0	0	0	0	0
TSFM	1	0	1	1	0	0	0	0	0	0	0	0	0	0	0	0	0	0	0	0	0	0	0
SLC25A32	1	0	1	0	1	1	0	1	0	0	0	0	0	0	0	0	0	0	0	0	0	0	0
PSAP	1	0	1	0	0	1	0	1	0	0	0	0	0	0	0	0	0	0	0	0	0	0	0
MICU1	1	0	1	0	0	1	0	0	0	0	0	0	0	0	0	0	0	0	0	0	0	0	0
SMS	1	0	1	0	0	0	1	0	0	0	0	0	0	0	0	1	0	0	0	0	0	0	1
SAMHD1	1	0	1	0	0	0	1	0	0	0	0	0	0	0	0	0	0	0	0	1	0	0	0
SYT2	1	0	1	0	0	0	0	0	0	0	1	0	0	0	0	0	0	0	0	0	0	0	0
HADHB	1	0	1	0	0	0	0	0	0	0	0	0	0	0	0	0	0	0	0	0	0	0	0
HARS1	1	0	1	0	0	0	0	0	0	0	0	0	0	0	0	0	0	0	0	0	0	0	0
LYST	1	0	1	0	0	0	0	0	0	0	0	0	0	0	0	0	0	0	0	0	0	0	0
NDUFAF1	1	0	1	0	0	0	0	0	0	0	0	0	0	0	0	0	0	0	0	0	0	0	0
PUS1	1	0	1	0	0	0	0	0	0	0	0	0	0	0	0	0	0	0	0	0	0	0	0
SLC25A21	1	0	1	0	0	0	0	0	0	0	0	0	0	0	0	0	0	0	0	0	0	0	0
ABCA1	1	0	0	3	0	8	0	0	0	0	0	0	0	0	0	0	0	0	0	0	1	0	0
CLCN2	1	0	0	3	0	0	0	1	0	0	0	0	0	0	0	0	0	1	0	0	0	0	0
CYP27A1	1	0	0	2	0	0	0	0	0	0	0	0	0	0	0	0	0	0	0	0	0	0	0
CTSA	1	0	0	1	0	0	2	0	0	0	0	1	1	0	1	0	0	0	0	0	0	0	0
NARS2	1	0	0	1	0	0	0	0	1	0	0	0	0	0	0	0	0	0	0	0	0	0	0
TMEM70	1	0	0	1	0	0	0	0	0	1	0	0	0	0	1	1	0	0	0	0	0	0	0
MCEE	1	0	0	1	0	0	0	0	0	1	0	0	0	0	0	0	0	1	0	0	1	0	0
GBE1	1	0	0	1	0	0	0	0	0	1	0	0	0	0	0	0	0	0	0	0	0	0	0
PARS2	1	0	0	1	0	0	0	0	0	0	0	1	0	0	0	0	0	0	1	0	0	0	0
PIGG	1	0	0	1	0	0	0	0	0	0	0	0	0	0	0	0	0	0	0	0	0	0	0
PEPD	1	0	0	0	1	1	0	1	0	0	0	1	1	0	0	0	0	0	1	0	0	0	0
PLIN1	1	0	0	0	1	0	0	1	0	1	0	0	0	0	0	1	0	0	0	0	0	0	0
MBOAT7	1	0	0	0	1	0	0	0	0	0	0	1	0	0	1	0	0	0	0	0	0	0	0
ADK	1	0	0	0	1	0	0	0	0	0	0	0	0	0	0	0	0	0	0	0	0	0	0
UGT1A1	1	0	0	0	1	0	0	0	0	0	0	0	0	0	0	0	0	0	0	0	0	0	0
GGT1	1	0	0	0	0	1	0	0	0	0	0	0	0	0	0	0	0	0	0	0	0	0	0
NSUN2	1	0	0	0	0	0	1	1	0	0	0	0	0	0	1	0	0	0	0	0	0	0	0
PIK3R1	1	0	0	0	0	0	1	0	0	0	0	1	0	0	1	1	0	0	0	0	0	0	0
ARCN1	1	0	0	0	0	0	1	0	0	0	0	1	0	0	1	0	0	0	0	0	0	0	0
TBCK	1	0	0	0	0	0	1	0	0	0	0	0	0	1	0	0	0	0	0	0	0	0	0
GALNS	1	0	0	0	0	0	1	0	0	0	0	0	0	0	1	0	0	0	0	0	0	0	0
DDHD1	1	0	0	0	0	0	1	0	0	0	0	0	0	0	0	0	0	0	0	0	0	0	0
DEGS1	1	0	0	0	0	0	1	0	0	0	0	0	0	0	0	0	0	0	0	0	0	0	0
PYCR2	1	0	0	0	0	0	1	0	0	0	0	0	0	0	0	0	0	0	0	0	0	0	0
LARS1	1	0	0	0	0	0	0	1	1	0	0	0	0	0	0	0	0	0	0	0	0	0	0
ASL	1	0	0	0	0	0	0	1	0	0	0	0	0	0	0	0	0	0	0	0	0	0	0
AIFM1	1	0	0	0	0	0	0	0	3	0	1	0	0	0	0	0	0	0	0	0	0	0	0
AP4E1	1	0	0	0	0	0	0	0	1	0	0	0	0	0	0	0	0	0	0	1	0	0	0
SLC1A3	1	0	0	0	0	0	0	0	1	0	0	0	0	0	0	0	0	0	0	0	0	0	0
SUCLG1	1	0	0	0	0	0	0	0	1	0	0	0	0	0	0	0	0	0	0	0	0	0	0
BCAP31	1	0	0	0	0	0	0	0	0	1	0	1	0	0	0	0	0	0	0	0	0	0	0
VPS13D	1	0	0	0	0	0	0	0	0	1	0	0	0	0	0	0	0	0	0	0	0	0	0
MSTO1	1	0	0	0	0	0	0	0	0	0	1	0	0	0	1	0	0	0	0	0	0	0	0
RPL10	1	0	0	0	0	0	0	0	0	0	0	1	0	0	0	0	0	0	0	0	0	0	0
UMPS	1	0	0	0	0	0	0	0	0	0	0	0	0	1	0	0	0	0	1	0	0	0	0
GRIA4	1	0	0	0	0	0	0	0	0	0	0	0	0	0	1	0	0	0	0	0	0	0	0
MRPS25	1	0	0	0	0	0	0	0	0	0	0	0	0	0	1	0	0	0	0	0	0	0	0
SLC25A42	1	0	0	0	0	0	0	0	0	0	0	0	0	0	1	0	0	0	0	0	0	0	0
SLC6A1	1	0	0	0	0	0	0	0	0	0	0	0	0	0	0	0	1	0	0	0	0	0	0
ACSF3	1	0	0	0	0	0	0	0	0	0	0	0	0	0	0	0	0	0	0	0	0	0	0
ACY1	1	0	0	0	0	0	0	0	0	0	0	0	0	0	0	0	0	0	0	0	0	0	0
AGA	1	0	0	0	0	0	0	0	0	0	0	0	0	0	0	0	0	0	0	0	0	0	0
AP1S2	1	0	0	0	0	0	0	0	0	0	0	0	0	0	0	0	0	0	0	0	0	0	0
ARG1	1	0	0	0	0	0	0	0	0	0	0	0	0	0	0	0	0	0	0	0	0	0	0
ARSA	1	0	0	0	0	0	0	0	0	0	0	0	0	0	0	0	0	0	0	0	0	0	0
ATP5F1A	1	0	0	0	0	0	0	0	0	0	0	0	0	0	0	0	0	0	0	0	0	0	0
ATP5F1E	1	0	0	0	0	0	0	0	0	0	0	0	0	0	0	0	0	0	0	0	0	0	0
ATP6AP2	1	0	0	0	0	0	0	0	0	0	0	0	0	0	0	0	0	0	0	0	0	0	0
B4GALNT1	1	0	0	0	0	0	0	0	0	0	0	0	0	0	0	0	0	0	0	0	0	0	0
CBS	1	0	0	0	0	0	0	0	0	0	0	0	0	0	0	0	0	0	0	0	0	0	0
CLN8	1	0	0	0	0	0	0	0	0	0	0	0	0	0	0	0	0	0	0	0	0	0	0
CLTC	1	0	0	0	0	0	0	0	0	0	0	0	0	0	0	0	0	0	0	0	0	0	0
COA3	1	0	0	0	0	0	0	0	0	0	0	0	0	0	0	0	0	0	0	0	0	0	0
COA7	1	0	0	0	0	0	0	0	0	0	0	0	0	0	0	0	0	0	0	0	0	0	0
CPT1C	1	0	0	0	0	0	0	0	0	0	0	0	0	0	0	0	0	0	0	0	0	0	0
DDHD2	1	0	0	0	0	0	0	0	0	0	0	0	0	0	0	0	0	0	0	0	0	0	0
ELOVL5	1	0	0	0	0	0	0	0	0	0	0	0	0	0	0	0	0	0	0	0	0	0	0
FAAH2	1	0	0	0	0	0	0	0	0	0	0	0	0	0	0	0	0	0	0	0	0	0	0
FARS2	1	0	0	0	0	0	0	0	0	0	0	0	0	0	0	0	0	0	0	0	0	0	0
GCDH	1	0	0	0	0	0	0	0	0	0	0	0	0	0	0	0	0	0	0	0	0	0	0
GCH1	1	0	0	0	0	0	0	0	0	0	0	0	0	0	0	0	0	0	0	0	0	0	0
GLB1	1	0	0	0	0	0	0	0	0	0	0	0	0	0	0	0	0	0	0	0	0	0	0
GLUL	1	0	0	0	0	0	0	0	0	0	0	0	0	0	0	0	0	0	0	0	0	0	0
GRM1	1	0	0	0	0	0	0	0	0	0	0	0	0	0	0	0	0	0	0	0	0	0	0
HEXA	1	0	0	0	0	0	0	0	0	0	0	0	0	0	0	0	0	0	0	0	0	0	0
HYAL1	1	0	0	0	0	0	0	0	0	0	0	0	0	0	0	0	0	0	0	0	0	0	0
IFIH1	1	0	0	0	0	0	0	0	0	0	0	0	0	0	0	0	0	0	0	0	0	0	0
LYRM7	1	0	0	0	0	0	0	0	0	0	0	0	0	0	0	0	0	0	0	0	0	0	0
MTRR	1	0	0	0	0	0	0	0	0	0	0	0	0	0	0	0	0	0	0	0	0	0	0
NDUFA8	1	0	0	0	0	0	0	0	0	0	0	0	0	0	0	0	0	0	0	0	0	0	0
NDUFS8	1	0	0	0	0	0	0	0	0	0	0	0	0	0	0	0	0	0	0	0	0	0	0
NHLRC1	1	0	0	0	0	0	0	0	0	0	0	0	0	0	0	0	0	0	0	0	0	0	0
PDK3	1	0	0	0	0	0	0	0	0	0	0	0	0	0	0	0	0	0	0	0	0	0	0
PEX16	1	0	0	0	0	0	0	0	0	0	0	0	0	0	0	0	0	0	0	0	0	0	0
PIK3CA	1	0	0	0	0	0	0	0	0	0	0	0	0	0	0	0	0	0	0	0	0	0	0
PIK3R2	1	0	0	0	0	0	0	0	0	0	0	0	0	0	0	0	0	0	0	0	0	0	0
RARS1	1	0	0	0	0	0	0	0	0	0	0	0	0	0	0	0	0	0	0	0	0	0	0
RARS2	1	0	0	0	0	0	0	0	0	0	0	0	0	0	0	0	0	0	0	0	0	0	0
SCARB2	1	0	0	0	0	0	0	0	0	0	0	0	0	0	0	0	0	0	0	0	0	0	0
SLC17A5	1	0	0	0	0	0	0	0	0	0	0	0	0	0	0	0	0	0	0	0	0	0	0
SLC1A1	1	0	0	0	0	0	0	0	0	0	0	0	0	0	0	0	0	0	0	0	0	0	0
SLC25A26	1	0	0	0	0	0	0	0	0	0	0	0	0	0	0	0	0	0	0	0	0	0	0
SLC3A1	1	0	0	0	0	0	0	0	0	0	0	0	0	0	0	0	0	0	0	0	0	0	0
ST3GAL3	1	0	0	0	0	0	0	0	0	0	0	0	0	0	0	0	0	0	0	0	0	0	0
STXBP1	1	0	0	0	0	0	0	0	0	0	0	0	0	0	0	0	0	0	0	0	0	0	0
SYN1	1	0	0	0	0	0	0	0	0	0	0	0	0	0	0	0	0	0	0	0	0	0	0
TMLHE	1	0	0	0	0	0	0	0	0	0	0	0	0	0	0	0	0	0	0	0	0	0	0
VAMP1	1	0	0	0	0	0	0	0	0	0	0	0	0	0	0	0	0	0	0	0	0	0	0
VARS1	1	0	0	0	0	0	0	0	0	0	0	0	0	0	0	0	0	0	0	0	0	0	0
VPS11	1	0	0	0	0	0	0	0	0	0	0	0	0	0	0	0	0	0	0	0	0	0	0
ABCC6	0	13	0	11	1	0	0	0	0	0	0	0	4	0	0	0	16	0	0	0	0	0	0
HGSNAT	0	7	0	0	0	0	0	0	0	0	0	0	0	0	0	0	0	0	0	0	0	0	0
SLC38A8	0	7	0	0	0	0	0	0	0	0	0	0	0	0	0	0	0	0	0	0	0	0	0
CTSD	0	5	0	0	0	0	0	0	0	0	0	0	0	0	0	0	0	0	0	0	0	0	0
IDH3A	0	5	0	0	0	0	0	0	0	0	0	0	0	0	0	0	0	0	0	0	0	0	0
HK1	0	4	0	0	0	0	0	0	0	0	0	0	0	0	0	0	0	0	0	0	0	0	0
TYR	0	3	0	0	0	0	0	0	0	0	0	0	3	0	0	0	0	0	0	0	0	0	0
DHDDS	0	3	0	0	0	0	0	0	0	0	0	0	0	0	0	0	0	0	0	0	0	0	0
NDUFS2	0	3	0	0	0	0	0	0	0	0	0	0	0	0	0	0	0	0	0	0	0	0	0
TLCD3B	0	3	0	0	0	0	0	0	0	0	0	0	0	0	0	0	0	0	0	0	0	0	0
MT-TN	0	2	2	0	0	0	0	0	0	0	0	0	0	0	0	0	0	0	0	0	0	0	0
FBP1	0	2	0	0	2	0	0	1	0	0	0	0	0	0	0	0	0	0	0	0	0	0	0
PEX1	0	2	0	0	0	0	0	0	2	0	0	0	0	0	0	0	0	0	0	0	0	0	0
HPS4	0	2	0	0	0	0	0	0	0	0	0	0	1	1	0	0	0	1	0	0	0	0	0
SCO2	0	2	0	0	0	0	0	0	0	0	0	0	0	0	0	0	0	0	0	0	0	0	0
C1QBP	0	1	1	0	0	0	0	0	0	0	0	0	0	0	0	0	0	0	0	0	0	0	0
OAT	0	1	1	0	0	0	0	0	0	0	0	0	0	0	0	0	0	0	0	0	0	0	0
TK2	0	1	1	0	0	0	0	0	0	0	0	0	0	0	0	0	0	0	0	0	0	0	0
HFE	0	1	0	2	1	2	0	0	0	0	0	0	1	0	0	0	0	0	0	0	0	0	0
HPS1	0	1	0	1	1	0	0	0	0	0	0	0	1	2	0	0	0	2	0	0	0	0	0
HNF4A	0	1	0	1	0	0	0	1	0	0	0	0	0	0	0	0	0	0	0	0	0	0	0
MBTPS1	0	1	0	0	1	0	1	0	0	0	0	0	0	0	1	0	0	0	0	0	0	0	0
GCK	0	1	0	0	1	0	0	7	0	0	0	0	0	0	0	0	0	0	0	0	0	0	0
FTL	0	1	0	0	0	1	0	0	0	0	0	0	0	0	0	0	0	0	0	0	0	0	0
NBAS	0	1	0	0	0	0	1	1	0	0	0	0	0	0	1	0	0	0	1	1	0	0	0
ARSG	0	1	0	0	0	0	0	0	1	0	0	0	0	0	0	0	0	0	0	0	0	0	0
MMACHC	0	1	0	0	0	0	0	0	0	1	0	0	0	1	0	0	0	0	0	0	0	0	0
DSE	0	1	0	0	0	0	0	0	0	0	1	1	0	0	0	0	1	0	0	0	0	0	0
CHST6	0	1	0	0	0	0	0	0	0	0	0	0	0	0	0	0	0	0	0	0	0	0	0
IMPDH1	0	1	0	0	0	0	0	0	0	0	0	0	0	0	0	0	0	0	0	0	0	0	0
OPA1	0	1	0	0	0	0	0	0	0	0	0	0	0	0	0	0	0	0	0	0	0	0	0
PCK2	0	1	0	0	0	0	0	0	0	0	0	0	0	0	0	0	0	0	0	0	0	0	0
ZNF143	0	1	0	0	0	0	0	0	0	0	0	0	0	0	0	0	0	0	0	0	0	0	0
GMPPB	0	0	6	0	0	0	0	0	0	0	0	0	0	0	0	0	0	0	0	0	0	0	0
LIPE	0	0	5	2	0	5	1	2	0	0	3	0	0	0	0	0	0	0	0	0	0	0	0
GYG1	0	0	4	2	0	0	0	0	0	0	0	0	0	0	0	0	0	0	0	0	0	0	0
PYGM	0	0	3	0	0	0	0	2	0	1	0	0	0	0	0	0	0	0	0	0	0	0	0
APOE	0	0	2	3	0	4	0	1	0	1	0	0	1	0	0	0	0	0	0	0	0	0	0
ETFDH	0	0	2	1	0	0	0	0	0	2	0	0	0	0	0	0	0	1	1	0	0	0	0
YARS2	0	0	2	0	2	0	0	0	0	0	0	0	0	2	0	0	0	1	0	0	1	0	0
ATP7A	0	0	2	0	0	0	0	0	0	0	1	0	0	0	0	0	0	0	0	0	0	0	0
ALDOA	0	0	1	1	0	0	0	1	0	0	0	0	0	0	0	0	0	0	0	0	0	0	0
PGM1	0	0	1	1	0	0	0	0	0	0	0	1	0	0	0	0	0	1	0	0	0	0	0
AGL	0	0	1	1	0	0	0	0	0	0	0	0	0	0	0	0	0	0	0	0	0	0	0
PGAM2	0	0	1	0	1	1	0	0	0	0	0	0	0	0	0	0	0	0	0	0	0	0	0
AHCY	0	0	1	0	1	0	0	0	0	0	0	0	0	0	0	0	0	0	0	0	0	0	0
COQ8B	0	0	1	0	0	1	0	0	0	2	0	0	0	0	0	0	0	0	0	0	0	0	0
CHRNE	0	0	1	0	0	0	0	0	0	0	0	0	0	0	0	0	0	0	0	0	0	0	0
CPT2	0	0	1	0	0	0	0	0	0	0	0	0	0	0	0	0	0	0	0	0	0	0	0
ETFB	0	0	1	0	0	0	0	0	0	0	0	0	0	0	0	0	0	0	0	0	0	0	0
FKRP	0	0	1	0	0	0	0	0	0	0	0	0	0	0	0	0	0	0	0	0	0	0	0
GFPT1	0	0	1	0	0	0	0	0	0	0	0	0	0	0	0	0	0	0	0	0	0	0	0
HADHA	0	0	1	0	0	0	0	0	0	0	0	0	0	0	0	0	0	0	0	0	0	0	0
LPIN1	0	0	1	0	0	0	0	0	0	0	0	0	0	0	0	0	0	0	0	0	0	0	0
MAN2B1	0	0	1	0	0	0	0	0	0	0	0	0	0	0	0	0	0	0	0	0	0	0	0
LDLR	0	0	0	11	0	16	0	0	0	0	0	0	6	0	0	0	0	0	0	0	0	0	0
MAT2A	0	0	0	7	0	0	0	0	0	0	0	0	0	0	0	0	0	0	0	0	0	0	0
PCSK9	0	0	0	4	0	4	0	1	0	0	0	0	0	0	0	0	0	0	0	0	0	0	0
ABCB4	0	0	0	3	1	0	0	0	0	0	0	0	0	0	0	0	0	0	0	0	0	0	0
STAP1	0	0	0	3	0	3	0	0	0	0	0	0	0	0	0	0	0	0	0	0	0	0	0
AGXT2	0	0	0	3	0	0	0	0	0	0	0	0	0	0	0	0	0	0	0	0	0	0	0
LDLRAP1	0	0	0	2	1	3	0	1	0	0	0	0	0	0	0	0	0	0	0	0	0	0	0
CYB561	0	0	0	2	0	0	0	0	0	0	0	0	0	0	0	0	0	0	0	0	0	0	0
LPL	0	0	0	1	4	9	0	0	0	0	0	0	0	0	0	0	0	0	0	0	0	0	0
ABCC2	0	0	0	1	4	0	0	0	0	0	0	0	1	1	0	0	0	0	0	0	0	0	0
DTNBP1	0	0	0	1	1	0	0	0	0	0	0	0	0	1	0	0	0	1	0	0	0	0	0
DLD	0	0	0	1	1	0	0	0	0	0	0	0	0	0	0	0	0	0	0	0	0	0	0
OGDHL	0	0	0	1	1	0	0	0	0	0	0	0	0	0	0	0	0	0	0	0	0	0	0
DGKE	0	0	0	1	0	1	0	0	0	1	0	0	0	1	0	0	0	0	0	0	0	0	0
HSD11B1	0	0	0	1	0	1	0	0	0	1	0	0	0	0	0	0	0	0	0	0	0	0	0
SLC2A9	0	0	0	1	0	1	0	0	0	1	0	0	0	0	0	0	0	0	0	0	0	0	0
TRMT5	0	0	0	1	0	1	0	0	0	0	0	0	0	0	0	0	0	0	0	0	0	0	0
GNPTAB	0	0	0	1	0	0	1	0	0	0	1	1	0	0	0	0	0	0	0	0	0	0	0
LIPC	0	0	0	1	0	0	0	0	0	0	0	0	1	0	0	0	0	0	0	0	0	0	0
LAMP2	0	0	0	1	0	0	0	0	0	0	0	0	0	0	0	0	0	0	0	0	0	0	0
MT-CO2	0	0	0	1	0	0	0	0	0	0	0	0	0	0	0	0	0	0	0	0	0	0	0
PCCA	0	0	0	1	0	0	0	0	0	0	0	0	0	0	0	0	0	0	0	0	0	0	0
PCCB	0	0	0	1	0	0	0	0	0	0	0	0	0	0	0	0	0	0	0	0	0	0	0
PNPLA2	0	0	0	1	0	0	0	0	0	0	0	0	0	0	0	0	0	0	0	0	0	0	0
PRKAG2	0	0	0	1	0	0	0	0	0	0	0	0	0	0	0	0	0	0	0	0	0	0	0
FMO3	0	0	0	0	6	0	0	0	0	0	0	0	0	0	0	0	0	0	0	0	0	0	0
SLCO2A1	0	0	0	0	5	0	7	0	0	0	5	1	7	8	0	0	0	0	0	0	0	0	0
ATP8B1	0	0	0	0	4	1	0	0	0	0	0	0	0	0	0	0	0	0	0	0	0	0	0
TMEM199	0	0	0	0	3	3	0	0	0	0	0	0	0	0	0	0	0	0	0	0	0	0	0
ABHD5	0	0	0	0	2	2	0	0	0	0	0	0	0	0	0	0	0	0	0	0	0	0	0
GANAB	0	0	0	0	2	0	0	0	0	1	0	0	0	0	0	0	0	0	0	0	0	0	0
ABCB11	0	0	0	0	2	0	0	0	0	0	0	0	0	0	0	0	0	0	0	0	0	0	0
PLA2G4A	0	0	0	0	2	0	0	0	0	0	0	0	0	0	0	0	0	0	0	0	0	0	0
HJV	0	0	0	0	1	6	0	2	0	0	0	0	0	0	0	0	0	0	0	0	0	0	0
ANGPTL3	0	0	0	0	1	3	0	1	0	0	0	0	0	0	0	0	0	0	0	0	0	0	0
DPYS	0	0	0	0	1	0	0	0	1	0	0	0	0	0	0	0	0	0	0	0	0	0	0
G6PC	0	0	0	0	1	0	0	0	0	0	0	0	0	0	1	0	0	0	0	0	0	0	0
ALDOB	0	0	0	0	1	0	0	0	0	0	0	0	0	0	0	0	0	0	0	0	0	0	0
OTC	0	0	0	0	1	0	0	0	0	0	0	0	0	0	0	0	0	0	0	0	0	0	0
NDUFAF6	0	0	0	0	0	5	0	0	0	5	0	0	0	0	0	0	0	5	0	0	0	0	0
APOA5	0	0	0	0	0	4	0	1	0	0	0	0	0	0	0	0	0	0	0	0	0	0	0
SLC22A12	0	0	0	0	0	2	0	0	0	2	0	0	0	0	0	0	0	0	0	0	0	0	0
LIPA	0	0	0	0	0	2	0	0	0	0	0	0	0	0	0	0	0	0	0	0	0	0	0
ABCG5	0	0	0	0	0	1	0	0	0	0	0	0	0	1	0	0	0	0	0	0	0	0	0
ABCG8	0	0	0	0	0	1	0	0	0	0	0	0	0	0	0	0	0	0	0	0	0	0	0
SLC40A1	0	0	0	0	0	1	0	0	0	0	0	0	0	0	0	0	0	0	0	0	0	0	0
EXT1	0	0	0	0	0	0	9	0	0	0	0	0	0	0	0	0	0	0	0	0	0	0	0
B3GALT6	0	0	0	0	0	0	6	0	0	0	0	0	0	0	4	0	6	0	0	0	0	0	0
SLC26A2	0	0	0	0	0	0	4	0	0	0	0	0	0	0	0	0	0	0	0	0	0	0	0
ASAH1	0	0	0	0	0	0	3	0	0	0	3	0	0	0	0	0	0	0	0	0	0	0	0
EXT2	0	0	0	0	0	0	2	0	0	0	0	0	0	0	0	0	0	0	0	0	0	0	0
ENPP1	0	0	0	0	0	0	1	1	1	1	1	0	0	0	1	0	0	0	0	0	0	0	0
CTSK	0	0	0	0	0	0	1	1	0	0	0	1	0	0	1	0	0	0	0	0	0	0	0
PARN	0	0	0	0	0	0	1	1	0	0	0	0	1	0	0	0	0	0	0	0	0	0	0
AP2S1	0	0	0	0	0	0	1	1	0	0	0	0	0	0	0	0	0	0	0	0	0	0	0
ESR2	0	0	0	0	0	0	1	1	0	0	0	0	0	0	0	0	0	0	0	0	0	0	0
INPPL1	0	0	0	0	0	0	1	0	0	1	0	1	0	0	0	0	0	0	0	0	0	0	0
GNPTG	0	0	0	0	0	0	1	0	0	0	1	0	0	0	0	0	0	0	0	0	0	0	0
B4GALT7	0	0	0	0	0	0	1	0	0	0	0	1	0	0	1	0	1	0	0	0	0	0	0
ALG12	0	0	0	0	0	0	1	0	0	0	0	0	0	1	0	0	0	0	0	0	0	0	0
LONP1	0	0	0	0	0	0	1	0	0	0	0	0	0	0	0	0	0	0	0	0	0	0	0
PDPR	0	0	0	0	0	0	1	0	0	0	0	0	0	0	0	0	0	0	0	0	0	0	0
SLC29A3	0	0	0	0	0	0	0	6	1	0	1	2	0	0	0	0	0	0	0	0	0	0	0
APOA1	0	0	0	0	0	0	0	4	0	0	0	0	0	0	0	0	0	0	0	0	0	0	0
APPL1	0	0	0	0	0	0	0	4	0	0	0	0	0	0	0	0	0	0	0	0	0	0	0
ERAL1	0	0	0	0	0	0	0	2	2	0	0	0	0	0	0	0	0	0	0	0	0	0	0
KLF11	0	0	0	0	0	0	0	2	0	0	0	0	0	0	0	0	0	0	0	0	0	0	0
PDX1	0	0	0	0	0	0	0	2	0	0	0	0	0	0	0	0	0	0	0	0	0	0	0
ABCC8	0	0	0	0	0	0	0	1	0	0	0	0	0	0	0	0	0	0	0	0	0	0	0
HNF1A	0	0	0	0	0	0	0	1	0	0	0	0	0	0	0	0	0	0	0	0	0	0	0
INS	0	0	0	0	0	0	0	1	0	0	0	0	0	0	0	0	0	0	0	0	0	0	0
KCNJ11	0	0	0	0	0	0	0	1	0	0	0	0	0	0	0	0	0	0	0	0	0	0	0
RFX6	0	0	0	0	0	0	0	1	0	0	0	0	0	0	0	0	0	0	0	0	0	0	0
PEX26	0	0	0	0	0	0	0	0	2	0	0	0	0	0	0	0	0	0	0	0	0	0	0
MT-TW	0	0	0	0	0	0	0	0	1	1	0	0	0	0	0	0	0	0	0	0	0	0	0
TRMU	0	0	0	0	0	0	0	0	1	0	0	0	0	0	0	0	0	0	0	0	0	0	0
COQ6	0	0	0	0	0	0	0	0	0	1	0	0	0	0	0	0	0	0	0	0	0	0	0
CUBN	0	0	0	0	0	0	0	0	0	1	0	0	0	0	0	0	0	0	0	0	0	0	0
RMND1	0	0	0	0	0	0	0	0	0	1	0	0	0	0	0	0	0	0	0	0	0	0	0
RPS19	0	0	0	0	0	0	0	0	0	0	1	1	0	1	0	0	0	0	0	0	0	0	0
CTSC	0	0	0	0	0	0	0	0	0	0	0	1	1	0	0	0	0	0	0	0	0	0	0
PSTPIP1	0	0	0	0	0	0	0	0	0	0	0	0	2	2	0	0	0	0	2	0	0	0	0
ALOXE3	0	0	0	0	0	0	0	0	0	0	0	0	2	0	0	0	0	0	0	0	0	0	0
PLCD1	0	0	0	0	0	0	0	0	0	0	0	0	2	0	0	0	0	0	0	0	0	0	0
HPS3	0	0	0	0	0	0	0	0	0	0	0	0	1	1	0	0	0	0	0	0	0	0	0
ABCB6	0	0	0	0	0	0	0	0	0	0	0	0	1	0	0	0	0	0	0	0	0	0	0
CTSB	0	0	0	0	0	0	0	0	0	0	0	0	1	0	0	0	0	0	0	0	0	0	0
PMVK	0	0	0	0	0	0	0	0	0	0	0	0	1	0	0	0	0	0	0	0	0	0	0
UNC13D	0	0	0	0	0	0	0	0	0	0	0	0	0	7	0	0	0	0	0	0	0	0	0
GATA1	0	0	0	0	0	0	0	0	0	0	0	0	0	3	0	0	0	0	0	0	0	0	0
STX11	0	0	0	0	0	0	0	0	0	0	0	0	0	2	0	0	0	0	0	0	0	0	0
A4GALT	0	0	0	0	0	0	0	0	0	0	0	0	0	1	0	0	0	0	0	0	0	0	0
CYCS	0	0	0	0	0	0	0	0	0	0	0	0	0	1	0	0	0	0	0	0	0	0	0
DUT	0	0	0	0	0	0	0	0	0	0	0	0	0	1	0	0	0	0	0	0	0	0	0
RPL11	0	0	0	0	0	0	0	0	0	0	0	0	0	1	0	0	0	0	0	0	0	0	0
RPS7	0	0	0	0	0	0	0	0	0	0	0	0	0	1	0	0	0	0	0	0	0	0	0
STXBP2	0	0	0	0	0	0	0	0	0	0	0	0	0	1	0	0	0	0	0	0	0	0	0
GNPNAT1	0	0	0	0	0	0	0	0	0	0	0	0	0	0	2	0	0	0	0	0	0	0	0
AK7	0	0	0	0	0	0	0	0	0	0	0	0	0	0	0	2	0	0	0	0	0	0	0
PIK3CD	0	0	0	0	0	0	0	0	0	0	0	0	0	0	0	0	0	0	1	0	0	0	0

## Sheet: Metabol_abnormal_genes
				Prevalence of different genes within the group in which abnormalities in metabolites were measured.
					Total number of measured abnormalities in metabolites.
					Yes	329	0.7278		Unknown	974
					No	123	0.2721
					Total	452
Frequency of abnormalities in metabolites.					Whole group (measured), N= 329				Group: Neurological system (N=156)					Group: Ophthalmological system (N=53)					Group: Cardiovascular system (N=75)					Group: Gastrointestinal system (N=49)					Group: Routine Clinical biochemistry (N=120)					Group: Symptoms of the musculature (N=76)
					185 different variants				110 different variants					40 different variants					41 different variants					31 different variants					37 different variants					55 different variants
Abnormality	N	% (of cases with abnormality = 329)			Variant	N	% (of cases with abnormality = 329)			Variant	N	% (of 156)			Variant	N	% (of 53)			Variant	N	% (of 75)			Variant	N	% (of 49)			Variant	N	% (of 49)			Variant	N	% (of 76)
energy substrate metabolism	109	33.13		1	APOB	18	5.47		1	ABCD1	8	5.13		1	MTO1	5	9.43		1	LDLR	11	14.67		1	FMO3	6	12.24		1	APOB	16	13.33		1	GMPPB	6	7.89
lipoprotein metabolism	97	29.48		2	LDLR	16	4.86		2	MTO1	5	3.21		2	AMACR	4	7.55		2	MTO1	5	6.67		2	LPL	4	8.16		2	LDLR	16	13.33		2	GNE	6	7.89
amino acid	76	23.1		3	LPL	9	2.74		3	AMACR	4	2.56		3	SRD5A3	3	5.66		3	PCSK9	4	5.33		3	SLCO2A1	4	8.16		3	LPL	9	7.5		3	LIPE	4	5.26
lipid metabolism	31	9.42		4	ABCA1	8	2.43		4	VPS13A	4	2.56		4	CLPB	2	3.77		4	ABCA1	3	4		4	AMACR	3	6.12		4	ABCA1	8	6.67		4	PYGM	3	3.95
vitamin and cofactor metabolism	19	5.78		5	ABCD1	8	2.43		5	CHCHD10	3	1.92		5	DPYD	2	3.77		5	AGXT2	3	4		5	APOB	3	6.12		5	HJV	6	5		5	APOE	2	2.63
fatty acid and ketone body metabolism	18	5.47		6	SLCO2A1	7	2.13		6	DDC	3	1.92		6	GFER	2	3.77		6	APOE	3	4		6	TMEM199	3	6.12		6	NDUFAF6	5	4.17		6	DYNC1H1	2	2.63
trace elements and metals	18	5.47		7	FMO3	6	1.82		7	MTHFR	3	1.92		7	MT-TF	2	3.77		7	GLA	3	4		7	ABHD5	2	4.08		7	APOA5	4	3.33		7	ETFDH	2	2.63
peptide and amine metabolism	14	4.26		8	GMPPB	6	1.82		8	NEU1	3	1.92		8	ACO2	1	1.89		8	STAP1	3	4		8	ADK	1	2.04		8	APOE	4	3.33		8	GYG1	2	2.63
carbohydrate metabolism	13	3.95		9	GNE	6	1.82		9	POLG	3	1.92		9	ATAD3A	1	1.89		9	APOB	2	2.67		9	AHCY	1	2.04		9	LIPE	4	3.33		9	POMGNT2	2	2.63
nucleobase nucleotide and nucleic acid metabolism	13	3.95		10	HJV	6	1.82		10	SRD5A3	3	1.92		10	BTD	1	1.89		10	CYB561	2	2.67		10	ANGPTL3	1	2.04		10	PCSK9	4	3.33		10	SLC6A19	2	2.63
congenital disorders of glycosylation	9	2.74		11	PCSK9	6	1.82		11	TWNK	3	1.92		11	C1QBP	1	1.89		11	GFER	2	2.67		11	COQ8A	1	2.04		11	VPS13A	4	3.33		11	AARS2	1	1.32
endocrine metabolic disorders	9	2.74		12	APOE	5	1.52		12	AARS2	2	1.28		12	CP	1	1.89		12	HFE	2	2.67		12	DLD	1	2.04		12	ANGPTL3	3	2.5		12	AGL	1	1.32
organelle biogenesis dynamics and interactions	4	1.22		13	MTO1	5	1.52		13	AGPAT2	2	1.28		13	FBP1	1	1.89		13	LDLRAP1	2	2.67		13	DPYD	1	2.04		13	LDLRAP1	3	2.5		13	AHCY	1	1.32
complex molecule degradation	4	1.22		14	NDUFAF6	5	1.52		14	APOB	2	1.28		14	FTL	1	1.89		14	LIPE	2	2.67		14	DPYS	1	2.04		14	MTO1	3	2.5		14	ALDOA	1	1.32
mtDNArelated disorders	2	0.61		15	SLC29A3	5	1.52		15	BTD	2	1.28		15	HFE	1	1.89		15	MT-TF	2	2.67		15	FBP1	1	2.04		15	STAP1	3	2.5		15	ATP7A	1	1.32
other disorders of mitochondrial function	2	0.61		16	AMACR	4	1.22		16	CP	2	1.28		16	KARS1	1	1.89		16	ABCC2	1	1.33		16	GALC	1	2.04		16	TMEM199	3	2.5		16	C1QBP	1	1.32
neurotransmitter disorders	2	0.61		17	APOA1	4	1.22		17	DPYD	2	1.28		17	KIF1A	1	1.89		17	AGL	1	1.33		17	HFE	1	2.04		17	ABHD5	2	1.67		17	CHKB	1	1.32
nuclearencoded disorders of oxidative phosphorylation	1	0.3		18	APOA5	4	1.22		18	GFER	2	1.28		18	MBTPS1	1	1.89		18	ALDOA	1	1.33		18	HJV	1	2.04		18	HFE	2	1.67		18	COQ8A	1	1.32
mitochondrial cofactor biosynthesis	1	0.3		19	APPL1	4	1.22		19	KARS1	2	1.28		19	MMACHC	1	1.89		19	CHKB	1	1.33		19	HNF1B	1	2.04		19	LIPA	2	1.67		19	COQ8B	1	1.32
metabolite repairproofreading	1	0.3		20	HFE	4	1.22		20	KIF1A	2	1.28		20	MPV17	1	1.89		20	CP	1	1.33		20	LARS2	1	2.04		20	SLC22A12	2	1.67		20	CPT2	1	1.32
mitochondrial DNA maintenance and replication	0	0		21	LDLRAP1	4	1.22		21	MT-TF	2	1.28		21	MT-ND3	1	1.89		21	DGKE	1	1.33		21	LDLRAP1	1	2.04		21	ABCG5	1	0.83		21	DNA2	1	1.32
mitochondrial gene expression	0	0		22	LIPE	4	1.22		22	MT-TK	2	1.28		22	MT-TN	1	1.89		22	DLD	1	1.33		22	MBTPS1	1	2.04		22	ABCG8	1	0.83		22	ETFB	1	1.32
miscellaneous disorders of intermediary metabolism	0	0		23	VPS13A	4	1.22		23	PLA2G6	2	1.28		23	MTHFR	1	1.89		23	DNAJC5	1	1.33		23	MPV17	1	2.04		23	COQ8A	1	0.83		23	FIG4	1	1.32
tetrapyrrole metabolism	0	0		24	AGXT2	3	0.91		24	SBF1	2	1.28		24	NBAS	1	1.89		24	ETFDH	1	1.33		24	OTC	1	2.04		24	COQ8B	1	0.83		24	GAA	1	1.32
				25	ANGPTL3	3	0.91		25	SLC6A19	2	1.28		25	NDUFA1	1	1.89		25	GAA	1	1.33		25	PEPD	1	2.04		25	DGKE	1	0.83		25	GALC	1	1.32
				26	CHCHD10	3	0.91		26	SPG11	2	1.28		26	NEUROD1	1	1.89		26	LIPC	1	1.33		26	PGAM2	1	2.04		26	FTL	1	0.83		26	HADHB	1	1.32
				27	DDC	3	0.91		27	ABCA1	1	0.64		27	OAT	1	1.89		27	LPL	1	1.33		27	PLIN1	1	2.04		27	GFER	1	0.83		27	HARS1	1	1.32
				28	ETFDH	3	0.91		28	ABCB7	1	0.64		28	PAH	1	1.89		28	MCEE	1	1.33		28	SLC25A32	1	2.04		28	GGT1	1	0.83		28	HEXB	1	1.32
				29	GLA	3	0.91		29	ACO2	1	0.64		29	PDHA1	1	1.89		29	MRPL44	1	1.33		29	TREX1	1	2.04		29	MICU1	1	0.83		29	KIF1A	1	1.32
				30	MTHFR	3	0.91		30	ACSF3	1	0.64		30	PDXK	1	1.89		30	MT-CO2	1	1.33		30	TWNK	1	2.04		30	PEPD	1	0.83		30	LPIN1	1	1.32
				31	NEU1	3	0.91		31	ACY1	1	0.64		31	PSAT1	1	1.89		31	MT-ND3	1	1.33		31	UGT1A1	1	2.04		31	PGAM2	1	0.83		31	MAN2B1	1	1.32
				32	POLG	3	0.91		32	ADCK3	1	0.64		32	RNASEH1	1	1.89		32	MTHFR	1	1.33							32	PSAP	1	0.83		32	MICU1	1	1.32
				33	PYGM	3	0.91		33	ADK	1	0.64		33	RRM2B	1	1.89		33	PCCA	1	1.33							33	SLC25A32	1	0.83		33	MPV17	1	1.32
				34	SRD5A3	3	0.91		34	AGA	1	0.64		34	SERAC1	1	1.89		34	PCCB	1	1.33							34	SLC2A9	1	0.83		34	MRPL44	1	1.32
				35	STAP1	3	0.91		35	ARG1	1	0.64		35	SPG7	1	1.89		35	PGM1	1	1.33							35	SLC40A1	1	0.83		35	MT-ATP6	1	1.32
				36	TMEM199	3	0.91		36	ASL	1	0.64		36	TK2	1	1.89		36	SLC25A4	1	1.33							36	SPG11	1	0.83		36	MT-TL1	1	1.32
				37	TWNK	3	0.91		37	ATAD3A	1	0.64		37	TPK1	1	1.89		37	SLC2A9	1	1.33							37	TRMT5	1	0.83		37	MT-TN	1	1.32
				38	AARS2	2	0.61		38	ATP7B	1	0.64		38	TREX1	1	1.89		38	TMEM70	1	1.33												38	MTM1	1	1.32
				39	ABHD5	2	0.61		39	CBS	1	0.64		39	TWNK	1	1.89		39	TREX1	1	1.33												39	NDUFAF1	1	1.32
				40	AGPAT2	2	0.61		40	CHKB	1	0.64		40	VPS13B	1	1.89		40	TRMT5	1	1.33												40	OAT	1	1.32
				41	BTD	2	0.61		41	CLTC	1	0.64							41	TSFM	1	1.33												41	PDXK	1	1.32
				42	CLPB	2	0.61		42	COA3	1	0.64																						42	PGAM2	1	1.32
				43	COQ8B	2	0.61		43	COA7	1	0.64																						43	PGM1	1	1.32
				44	CP	2	0.61		44	COQ8A	1	0.64																						44	PSAP	1	1.32
				45	CYB561	2	0.61		45	CYP27A1	1	0.64																						45	PTRH2	1	1.32
				46	DPYD	2	0.61		46	DARS2	1	0.64																						46	RNASEH1	1	1.32
				47	DYNC1H1	2	0.61		47	DLG4	1	0.64																						47	RRM2B	1	1.32
				48	GFER	2	0.61		48	DNAJC5	1	0.64																						48	SBF1	1	1.32
				49	GYG1	2	0.61		49	ECHS1	1	0.64																						49	SLC25A21	1	1.32
				50	KARS1	2	0.61		50	FAAH2	1	0.64																						50	SLC25A32	1	1.32
				51	KIF1A	2	0.61		51	FIG4	1	0.64																						51	SLC25A4	1	1.32
				52	LIPA	2	0.61		52	GAA	1	0.64																						52	SPG11	1	1.32
				53	MT-TF	2	0.61		53	GALC	1	0.64																						53	TK2	1	1.32
				54	MT-TK	2	0.61		54	GGT1	1	0.64																						54	TSFM	1	1.32
				55	PIK3R1	2	0.61		55	GLUL	1	0.64																						55	TWNK	1	1.32
				56	PLA2G6	2	0.61		56	GNE	1	0.64
				57	POMGNT2	2	0.61		57	HADHB	1	0.64
				58	SBF1	2	0.61		58	HARS1	1	0.64
				59	SLC22A12	2	0.61		59	HEXB	1	0.64
				60	SLC25A32	2	0.61		60	HNF1B	1	0.64
				61	SLC6A19	2	0.61		61	L2HGDH	1	0.64
				62	SPG11	2	0.61		62	LARS1	1	0.64
				63	TBCK	2	0.61		63	LARS2	1	0.64
				64	ABCB7	1	0.3		64	MCEE	1	0.64
				65	ABCC2	1	0.3		65	MICU1	1	0.64
				66	ABCG5	1	0.3		66	MPV17	1	0.64
				67	ABCG8	1	0.3		67	MRPL44	1	0.64
				68	ACO2	1	0.3		68	MRPS25	1	0.64
				69	ACSF3	1	0.3		69	MT-ATP6	1	0.64
				70	ACY1	1	0.3		70	MT-ND3	1	0.64
				71	ADCK3	1	0.3		71	MT-TL1	1	0.64
				72	ADK	1	0.3		72	MTFMT	1	0.64
				73	AGA	1	0.3		73	MTRR	1	0.64
				74	AGL	1	0.3		74	NDUFA1	1	0.64
				75	AHCY	1	0.3		75	NDUFA8	1	0.64
				76	ALDOA	1	0.3		76	NDUFAF1	1	0.64
				77	AP2S1	1	0.3		77	NEUROD1	1	0.64
				78	ARG1	1	0.3		78	PAH	1	0.64
				79	ASL	1	0.3		79	PDHA1	1	0.64
				80	ATAD3A	1	0.3		80	PDXK	1	0.64
				81	ATP7A	1	0.3		81	PEX16	1	0.64
				82	ATP7B	1	0.3		82	PIK3R1	1	0.64
				83	C1QBP	1	0.3		83	PLIN1	1	0.64
				84	CBS	1	0.3		84	PNPLA6	1	0.64
				85	CHKB	1	0.3		85	POMGNT2	1	0.64
				86	CLTC	1	0.3		86	PSAT1	1	0.64
				87	COA3	1	0.3		87	PTRH2	1	0.64
				88	COA7	1	0.3		88	RARS1	1	0.64
				89	COQ2	1	0.3		89	RNASEH1	1	0.64
				90	COQ6	1	0.3		90	RRM2B	1	0.64
				91	COQ8A	1	0.3		91	SERAC1	1	0.64
				92	CPT2	1	0.3		92	SLC25A21	1	0.64
				93	CTSA	1	0.3		93	SLC25A26	1	0.64
				94	CUBN	1	0.3		94	SLC25A32	1	0.64
				95	CYP27A1	1	0.3		95	SLC25A4	1	0.64
				96	DARS2	1	0.3		96	SLC25A42	1	0.64
				97	DGKE	1	0.3		97	SLC6A1	1	0.64
				98	DLD	1	0.3		98	SPG7	1	0.64
				99	DLG4	1	0.3		99	SPTLC2	1	0.64
				100	DNA2	1	0.3		100	TBCK	1	0.64
				101	DNAJC5	1	0.3		101	TMEM70	1	0.64
				102	DPYS	1	0.3		102	TMLHE	1	0.64
				103	ECHS1	1	0.3		103	TPK1	1	0.64
				104	ETFB	1	0.3		104	TPP1	1	0.64
				105	FAAH2	1	0.3		105	TREX1	1	0.64
				106	FBP1	1	0.3		106	TSFM	1	0.64
				107	FIG4	1	0.3		107	TTC19	1	0.64
				108	FTL	1	0.3		108	UGT1A1	1	0.64
				109	GAA	1	0.3		109	UMPS	1	0.64
				110	GALC	1	0.3		110	VPS13B	1	0.64
				111	GGT1	1	0.3
				112	GLUL	1	0.3
				113	HADHB	1	0.3
				114	HARS1	1	0.3
				115	HEXB	1	0.3
				116	HNF1B	1	0.3
				117	INS	1	0.3
				118	L2HGDH	1	0.3
				119	LARS1	1	0.3
				120	LARS2	1	0.3
				121	LIPC	1	0.3
				122	LPIN1	1	0.3
				123	MAN2B1	1	0.3
				124	MBTPS1	1	0.3
				125	MCEE	1	0.3
				126	MICU1	1	0.3
				127	MMACHC	1	0.3
				128	MPV17	1	0.3
				129	MRPL44	1	0.3
				130	MRPS25	1	0.3
				131	MT-ATP6	1	0.3
				132	MT-CO2	1	0.3
				133	MT-ND3	1	0.3
				134	MT-TL1	1	0.3
				135	MT-TN	1	0.3
				136	MTFMT	1	0.3
				137	MTM1	1	0.3
				138	MTRR	1	0.3
				139	NBAS	1	0.3
				140	NDUFA1	1	0.3
				141	NDUFA8	1	0.3
				142	NDUFAF1	1	0.3
				143	NEUROD1	1	0.3
				144	OAT	1	0.3
				145	OTC	1	0.3
				146	PAH	1	0.3
				147	PCCA	1	0.3
				148	PCCB	1	0.3
				149	PDHA1	1	0.3
				150	PDXK	1	0.3
				151	PEPD	1	0.3
				152	PEX16	1	0.3
				153	PGAM2	1	0.3
				154	PGM1	1	0.3
				155	PLIN1	1	0.3
				156	PNPLA6	1	0.3
				157	PRPS1	1	0.3
				158	PSAP	1	0.3
				159	PSAT1	1	0.3
				160	PTRH2	1	0.3
				161	RARS1	1	0.3
				162	RNASEH1	1	0.3
				163	RRM2B	1	0.3
				164	SERAC1	1	0.3
				165	SLC25A21	1	0.3
				166	SLC25A26	1	0.3
				167	SLC25A4	1	0.3
				168	SLC25A42	1	0.3
				169	SLC2A9	1	0.3
				170	SLC40A1	1	0.3
				171	SLC6A1	1	0.3
				172	SPG7	1	0.3
				173	SPTLC2	1	0.3
				174	TK2	1	0.3
				175	TMEM70	1	0.3
				176	TMLHE	1	0.3
				177	TPK1	1	0.3
				178	TPP1	1	0.3
				179	TREX1	1	0.3
				180	TRMT5	1	0.3
				181	TSFM	1	0.3
				182	TTC19	1	0.3
				183	UGT1A1	1	0.3
				184	UMPS	1	0.3
				185	VPS13B	1	0.3

## Sheet: metabol_match
	Frequency prevalent abnormalities.
	n	Number if "positive" in IMD type
	N	Total number if "positive"
	Most measured abnormality (single case)
		Type of IMD
		amino acid	peptide and amine metabolism	carbohydrate metabolism	fatty acid and ketone body metabolism	energy substrate metabolism	mtDNArelated disorders	nuclearencoded disorders of oxidative phosphorylation	mitochondrial cofactor biosynthesis	mitochondrial DNA maintenance and replication	mitochondrial gene expression	other disorders of mitochondrial function	metabolite repairproofreading	miscellaneous disorders of intermediary metabolism	lipid metabolism	lipoprotein metabolism	nucleobase nucleotide and nucleic acid metabolism	tetrapyrrole metabolism	congenital disorders of glycosylation	organelle biogenesis dynamics and interactions	complex molecule degradation	vitamin and cofactor metabolism	trace elements and metals	neurotransmitter disorders	endocrine metabolic disorders
Single Case abnormality reported	amino acid	14/76 (18%)	1/76 (1%)	0/76 (0%)	2/76 (3%)	2/76 (3%)	2/76 (3%)	6/76 (8%)	3/76 (4%)	1/76 (1%)	4/76 (5%)	3/76 (4%)	1/76 (1%)	0/76 (0%)	6/76 (8%)	4/76 (5%)	1/76 (1%)	1/76 (1%)	9/76 (12%)	0/76 (0%)	5/76 (7%)	7/76 (9%)	0/76 (0%)	4/76 (5%)	0/76 (0%)
	peptide and amine metabolism	0/14 (0%)	7/14 (50%)	0/14 (0%)	0/14 (0%)	0/14 (0%)	0/14 (0%)	0/14 (0%)	0/14 (0%)	0/14 (0%)	0/14 (0%)	1/14 (7%)	0/14 (0%)	0/14 (0%)	1/14 (7%)	0/14 (0%)	0/14 (0%)	0/14 (0%)	0/14 (0%)	3/14 (21%)	2/14 (14%)	0/14 (0%)	0/14 (0%)	0/14 (0%)	0/14 (0%)
	carbohydrate metabolism	0/13 (0%)	0/13 (0%)	3/13 (23%)	0/13 (0%)	0/13 (0%)	0/13 (0%)	1/13 (8%)	0/13 (0%)	0/13 (0%)	0/13 (0%)	0/13 (0%)	0/13 (0%)	0/13 (0%)	0/13 (0%)	4/13 (31%)	4/13 (31%)	0/13 (0%)	0/13 (0%)	0/13 (0%)	1/13 (8%)	0/13 (0%)	0/13 (0%)	0/13 (0%)	0/13 (0%)
	fatty acid and ketone body metabolism	0/18 (0%)	1/18 (6%)	0/18 (0%)	6/18 (33%)	0/18 (0%)	1/18 (6%)	0/18 (0%)	0/18 (0%)	1/18 (6%)	0/18 (0%)	0/18 (0%)	1/18 (6%)	0/18 (0%)	5/18 (28%)	1/18 (6%)	0/18 (0%)	0/18 (0%)	0/18 (0%)	1/18 (6%)	0/18 (0%)	1/18 (6%)	0/18 (0%)	0/18 (0%)	0/18 (0%)
	energy substrate metabolism	5/109 (5%)	1/109 (1%)	5/109 (5%)	1/109 (1%)	2/109 (2%)	7/109 (6%)	7/109 (6%)	6/109 (6%)	8/109 (7%)	15/109 (14%)	7/109 (6%)	0/109 (0%)	0/109 (0%)	9/109 (8%)	1/109 (1%)	3/109 (3%)	0/109 (0%)	10/109 (9%)	5/109 (5%)	5/109 (5%)	5/109 (5%)	5/109 (5%)	2/109 (2%)	0/109 (0%)
	mtDNArelated disorders	0/2 (0%)	0/2 (0%)	0/2 (0%)	0/2 (0%)	0/2 (0%)	2/2 (100%)	0/2 (0%)	0/2 (0%)	0/2 (0%)	0/2 (0%)	0/2 (0%)	0/2 (0%)	0/2 (0%)	0/2 (0%)	0/2 (0%)	0/2 (0%)	0/2 (0%)	0/2 (0%)	0/2 (0%)	0/2 (0%)	0/2 (0%)	0/2 (0%)	0/2 (0%)	0/2 (0%)
	nuclearencoded disorders of oxidative phosphorylation	0/1 (0%)	0/1 (0%)	0/1 (0%)	0/1 (0%)	0/1 (0%)	0/1 (0%)	0/1 (0%)	0/1 (0%)	0/1 (0%)	0/1 (0%)	1/1 (100%)	0/1 (0%)	0/1 (0%)	0/1 (0%)	0/1 (0%)	0/1 (0%)	0/1 (0%)	0/1 (0%)	0/1 (0%)	0/1 (0%)	0/1 (0%)	0/1 (0%)	0/1 (0%)	0/1 (0%)
	mitochondrial cofactor biosynthesis	0/1 (0%)	0/1 (0%)	0/1 (0%)	0/1 (0%)	0/1 (0%)	0/1 (0%)	0/1 (0%)	1/1 (100%)	0/1 (0%)	0/1 (0%)	0/1 (0%)	0/1 (0%)	0/1 (0%)	0/1 (0%)	0/1 (0%)	0/1 (0%)	0/1 (0%)	0/1 (0%)	0/1 (0%)	0/1 (0%)	0/1 (0%)	0/1 (0%)	0/1 (0%)	0/1 (0%)
	mitochondrial DNA maintenance and replication	0/0	0/0	0/0	0/0	0/0	0/0	0/0	0/0	0/0	0/0	0/0	0/0	0/0	0/0	0/0	0/0	0/0	0/0	0/0	0/0	0/0	0/0	0/0	0/0
	mitochondrial gene expression	0/0	0/0	0/0	0/0	0/0	0/0	0/0	0/0	0/0	0/0	0/0	0/0	0/0	0/0	0/0	0/0	0/0	0/0	0/0	0/0	0/0	0/0	0/0	0/0
	other disorders of mitochondrial function	0/2 (0%)	0/2 (0%)	0/2 (0%)	0/2 (0%)	0/2 (0%)	0/2 (0%)	0/2 (0%)	0/2 (0%)	0/2 (0%)	0/2 (0%)	1/2 (50%)	0/2 (0%)	0/2 (0%)	0/2 (0%)	0/2 (0%)	0/2 (0%)	0/2 (0%)	0/2 (0%)	0/2 (0%)	0/2 (0%)	1/2 (50%)	0/2 (0%)	0/2 (0%)	0/2 (0%)
	metabolite repairproofreading	0/1 (0%)	0/1 (0%)	0/1 (0%)	0/1 (0%)	0/1 (0%)	0/1 (0%)	0/1 (0%)	0/1 (0%)	0/1 (0%)	0/1 (0%)	0/1 (0%)	1/1 (100%)	0/1 (0%)	0/1 (0%)	0/1 (0%)	0/1 (0%)	0/1 (0%)	0/1 (0%)	0/1 (0%)	0/1 (0%)	0/1 (0%)	0/1 (0%)	0/1 (0%)	0/1 (0%)
	miscellaneous disorders of intermediary metabolism	0/0	0/0	0/0	0/0	0/0	0/0	0/0	0/0	0/0	0/0	0/0	0/0	0/0	0/0	0/0	0/0	0/0	0/0	0/0	0/0	0/0	0/0	0/0	0/0
	lipid metabolism	0/31 (0%)	0/31 (0%)	0/31 (0%)	1/31 (3%)	0/31 (0%)	0/31 (0%)	0/31 (0%)	0/31 (0%)	0/31 (0%)	0/31 (0%)	1/31 (3%)	0/31 (0%)	0/31 (0%)	22/31 (71%)	2/31 (6%)	0/31 (0%)	1/31 (3%)	0/31 (0%)	3/31 (10%)	0/31 (0%)	0/31 (0%)	0/31 (0%)	1/31 (3%)	0/31 (0%)
	lipoprotein metabolism	0/97 (0%)	1/97 (1%)	0/97 (0%)	3/97 (3%)	0/97 (0%)	0/97 (0%)	0/97 (0%)	0/97 (0%)	0/97 (0%)	1/97 (1%)	0/97 (0%)	0/97 (0%)	0/97 (0%)	5/97 (5%)	76/97 (78%)	3/97 (3%)	0/97 (0%)	0/97 (0%)	1/97 (1%)	6/97 (6%)	0/97 (0%)	0/97 (0%)	0/97 (0%)	1/97 (1%)
	nucleobase nucleotide and nucleic acid metabolism	1/13 (8%)	0/13 (0%)	0/13 (0%)	0/13 (0%)	0/13 (0%)	0/13 (0%)	2/13 (15%)	0/13 (0%)	0/13 (0%)	1/13 (8%)	0/13 (0%)	0/13 (0%)	0/13 (0%)	0/13 (0%)	0/13 (0%)	8/13 (62%)	0/13 (0%)	0/13 (0%)	0/13 (0%)	0/13 (0%)	0/13 (0%)	0/13 (0%)	1/13 (8%)	0/13 (0%)
	tetrapyrrole metabolism	0/0	0/0	0/0	0/0	0/0	0/0	0/0	0/0	0/0	0/0	0/0	0/0	0/0	0/0	0/0	0/0	0/0	0/0	0/0	0/0	0/0	0/0	0/0	0/0
	congenital disorders of glycosylation	0/9 (0%)	0/9 (0%)	0/9 (0%)	0/9 (0%)	0/9 (0%)	0/9 (0%)	0/9 (0%)	0/9 (0%)	3/9 (33%)	0/9 (0%)	0/9 (0%)	0/9 (0%)	0/9 (0%)	0/9 (0%)	0/9 (0%)	0/9 (0%)	0/9 (0%)	6/9 (67%)	0/9 (0%)	0/9 (0%)	0/9 (0%)	0/9 (0%)	0/9 (0%)	0/9 (0%)
	organelle biogenesis dynamics and interactions	0/4 (0%)	0/4 (0%)	0/4 (0%)	0/4 (0%)	0/4 (0%)	0/4 (0%)	0/4 (0%)	0/4 (0%)	0/4 (0%)	0/4 (0%)	0/4 (0%)	0/4 (0%)	0/4 (0%)	0/4 (0%)	0/4 (0%)	0/4 (0%)	0/4 (0%)	0/4 (0%)	3/4 (75%)	1/4 (25%)	0/4 (0%)	0/4 (0%)	0/4 (0%)	0/4 (0%)
	complex molecule degradation	0/4 (0%)	0/4 (0%)	0/4 (0%)	0/4 (0%)	0/4 (0%)	0/4 (0%)	0/4 (0%)	0/4 (0%)	0/4 (0%)	0/4 (0%)	0/4 (0%)	0/4 (0%)	0/4 (0%)	0/4 (0%)	0/4 (0%)	0/4 (0%)	0/4 (0%)	0/4 (0%)	0/4 (0%)	4/4 (100%)	0/4 (0%)	0/4 (0%)	0/4 (0%)	0/4 (0%)
	vitamin and cofactor metabolism	2/19 (11%)	0/19 (0%)	0/19 (0%)	0/19 (0%)	0/19 (0%)	0/19 (0%)	0/19 (0%)	1/19 (5%)	0/19 (0%)	3/19 (16%)	2/19 (11%)	0/19 (0%)	0/19 (0%)	2/19 (11%)	1/19 (5%)	1/19 (5%)	0/19 (0%)	0/19 (0%)	1/19 (5%)	1/19 (5%)	3/19 (16%)	0/19 (0%)	1/19 (5%)	1/19 (5%)
	trace elements and metals	0/18 (0%)	0/18 (0%)	0/18 (0%)	0/18 (0%)	0/18 (0%)	0/18 (0%)	0/18 (0%)	0/18 (0%)	0/18 (0%)	0/18 (0%)	0/18 (0%)	0/18 (0%)	0/18 (0%)	2/18 (11%)	1/18 (6%)	1/18 (6%)	0/18 (0%)	0/18 (0%)	0/18 (0%)	1/18 (6%)	0/18 (0%)	13/18 (72%)	0/18 (0%)	0/18 (0%)
	neurotransmitter disorders	0/2 (0%)	0/2 (0%)	0/2 (0%)	0/2 (0%)	0/2 (0%)	0/2 (0%)	0/2 (0%)	0/2 (0%)	0/2 (0%)	0/2 (0%)	0/2 (0%)	0/2 (0%)	0/2 (0%)	0/2 (0%)	0/2 (0%)	0/2 (0%)	0/2 (0%)	0/2 (0%)	0/2 (0%)	0/2 (0%)	0/2 (0%)	0/2 (0%)	2/2 (100%)	0/2 (0%)
	endocrine metabolic disorders	0/9 (0%)	0/9 (0%)	0/9 (0%)	0/9 (0%)	0/9 (0%)	0/9 (0%)	0/9 (0%)	0/9 (0%)	0/9 (0%)	0/9 (0%)	1/9 (11%)	0/9 (0%)	0/9 (0%)	0/9 (0%)	0/9 (0%)	0/9 (0%)	0/9 (0%)	0/9 (0%)	0/9 (0%)	0/9 (0%)	0/9 (0%)	0/9 (0%)	3/9 (33%)	5/9 (56%)
	NEUROLOGICAL SYSTEM
		Type of IMD
		amino acid	peptide and amine metabolism	carbohydrate metabolism	fatty acid and ketone body metabolism	energy substrate metabolism	mtDNArelated disorders	nuclearencoded disorders of oxidative phosphorylation	mitochondrial cofactor biosynthesis	mitochondrial DNA maintenance and replication	mitochondrial gene expression	other disorders of mitochondrial function	metabolite repairproofreading	miscellaneous disorders of intermediary metabolism	lipid metabolism	lipoprotein metabolism	nucleobase nucleotide and nucleic acid metabolism	tetrapyrrole metabolism	congenital disorders of glycosylation	organelle biogenesis dynamics and interactions	complex molecule degradation	vitamin and cofactor metabolism	trace elements and metals	neurotransmitter disorders	endocrine metabolic disorders
Single Case abnormality reported	amino acid	11/42 (26%)	0/42 (0%)	0/42 (0%)	0/42 (0%)	2/42 (5%)	1/42 (2%)	1/42 (2%)	1/42 (2%)	1/42 (2%)	4/42 (10%)	1/42 (2%)	1/42 (2%)	0/42 (0%)	3/42 (7%)	1/42 (2%)	1/42 (2%)	1/42 (2%)	0/42 (0%)	0/42 (0%)	5/42 (12%)	4/42 (10%)	0/42 (0%)	4/42 (10%)	0/42 (0%)
	peptide and amine metabolism	0/5 (0%)	1/5 (20%)	0/5 (0%)	0/5 (0%)	0/5 (0%)	0/5 (0%)	0/5 (0%)	0/5 (0%)	0/5 (0%)	0/5 (0%)	0/5 (0%)	0/5 (0%)	0/5 (0%)	1/5 (20%)	0/5 (0%)	0/5 (0%)	0/5 (0%)	0/5 (0%)	3/5 (60%)	0/5 (0%)	0/5 (0%)	0/5 (0%)	0/5 (0%)	0/5 (0%)
	carbohydrate metabolism	0/2 (0%)	0/2 (0%)	0/2 (0%)	0/2 (0%)	0/2 (0%)	0/2 (0%)	1/2 (50%)	0/2 (0%)	0/2 (0%)	0/2 (0%)	0/2 (0%)	0/2 (0%)	0/2 (0%)	0/2 (0%)	0/2 (0%)	0/2 (0%)	0/2 (0%)	0/2 (0%)	0/2 (0%)	1/2 (50%)	0/2 (0%)	0/2 (0%)	0/2 (0%)	0/2 (0%)
	fatty acid and ketone body metabolism	0/10 (0%)	0/10 (0%)	0/10 (0%)	2/10 (20%)	0/10 (0%)	0/10 (0%)	0/10 (0%)	0/10 (0%)	1/10 (10%)	0/10 (0%)	0/10 (0%)	1/10 (10%)	0/10 (0%)	5/10 (50%)	0/10 (0%)	0/10 (0%)	0/10 (0%)	0/10 (0%)	1/10 (10%)	0/10 (0%)	0/10 (0%)	0/10 (0%)	0/10 (0%)	0/10 (0%)
	energy substrate metabolism	3/59 (5%)	0/59 (0%)	0/59 (0%)	0/59 (0%)	1/59 (2%)	5/59 (8%)	7/59 (12%)	1/59 (2%)	6/59 (10%)	14/59 (24%)	6/59 (10%)	0/59 (0%)	0/59 (0%)	2/59 (3%)	0/59 (0%)	3/59 (5%)	0/59 (0%)	1/59 (2%)	5/59 (8%)	2/59 (3%)	3/59 (5%)	0/59 (0%)	0/59 (0%)	0/59 (0%)
	mtDNArelated disorders	0/1 (0%)	0/1 (0%)	0/1 (0%)	0/1 (0%)	0/1 (0%)	1/1 (100%)	0/1 (0%)	0/1 (0%)	0/1 (0%)	0/1 (0%)	0/1 (0%)	0/1 (0%)	0/1 (0%)	0/1 (0%)	0/1 (0%)	0/1 (0%)	0/1 (0%)	0/1 (0%)	0/1 (0%)	0/1 (0%)	0/1 (0%)	0/1 (0%)	0/1 (0%)	0/1 (0%)
	nuclearencoded disorders of oxidative phosphorylation	0/1 (0%)	0/1 (0%)	0/1 (0%)	0/1 (0%)	0/1 (0%)	0/1 (0%)	0/1 (0%)	0/1 (0%)	0/1 (0%)	0/1 (0%)	1/1 (100%)	0/1 (0%)	0/1 (0%)	0/1 (0%)	0/1 (0%)	0/1 (0%)	0/1 (0%)	0/1 (0%)	0/1 (0%)	0/1 (0%)	0/1 (0%)	0/1 (0%)	0/1 (0%)	0/1 (0%)
	mitochondrial cofactor biosynthesis	0/1 (0%)	0/1 (0%)	0/1 (0%)	0/1 (0%)	0/1 (0%)	0/1 (0%)	0/1 (0%)	1/1 (100%)	0/1 (0%)	0/1 (0%)	0/1 (0%)	0/1 (0%)	0/1 (0%)	0/1 (0%)	0/1 (0%)	0/1 (0%)	0/1 (0%)	0/1 (0%)	0/1 (0%)	0/1 (0%)	0/1 (0%)	0/1 (0%)	0/1 (0%)	0/1 (0%)
	mitochondrial DNA maintenance and replication	0/0	0/0	0/0	0/0	0/0	0/0	0/0	0/0	0/0	0/0	0/0	0/0	0/0	0/0	0/0	0/0	0/0	0/0	0/0	0/0	0/0	0/0	0/0	0/0
	mitochondrial gene expression	0/0	0/0	0/0	0/0	0/0	0/0	0/0	0/0	0/0	0/0	0/0	0/0	0/0	0/0	0/0	0/0	0/0	0/0	0/0	0/0	0/0	0/0	0/0	0/0
	other disorders of mitochondrial function	0/2 (0%)	0/2 (0%)	0/2 (0%)	0/2 (0%)	0/2 (0%)	0/2 (0%)	0/2 (0%)	0/2 (0%)	0/2 (0%)	0/2 (0%)	1/2 (50%)	0/2 (0%)	0/2 (0%)	0/2 (0%)	0/2 (0%)	0/2 (0%)	0/2 (0%)	0/2 (0%)	0/2 (0%)	0/2 (0%)	1/2 (50%)	0/2 (0%)	0/2 (0%)	0/2 (0%)
	metabolite repairproofreading	0/1 (0%)	0/1 (0%)	0/1 (0%)	0/1 (0%)	0/1 (0%)	0/1 (0%)	0/1 (0%)	0/1 (0%)	0/1 (0%)	0/1 (0%)	0/1 (0%)	1/1 (100%)	0/1 (0%)	0/1 (0%)	0/1 (0%)	0/1 (0%)	0/1 (0%)	0/1 (0%)	0/1 (0%)	0/1 (0%)	0/1 (0%)	0/1 (0%)	0/1 (0%)	0/1 (0%)
	miscellaneous disorders of intermediary metabolism	0/0	0/0	0/0	0/0	0/0	0/0	0/0	0/0	0/0	0/0	0/0	0/0	0/0	0/0	0/0	0/0	0/0	0/0	0/0	0/0	0/0	0/0	0/0	0/0
	lipid metabolism	0/17 (0%)	0/17 (0%)	0/17 (0%)	0/17 (0%)	0/17 (0%)	0/17 (0%)	0/17 (0%)	0/17 (0%)	0/17 (0%)	0/17 (0%)	1/17 (6%)	0/17 (0%)	0/17 (0%)	12/17 (71%)	0/17 (0%)	0/17 (0%)	0/17 (0%)	0/17 (0%)	3/17 (18%)	0/17 (0%)	0/17 (0%)	0/17 (0%)	1/17 (6%)	0/17 (0%)
	lipoprotein metabolism	0/11 (0%)	0/11 (0%)	0/11 (0%)	0/11 (0%)	0/11 (0%)	0/11 (0%)	0/11 (0%)	0/11 (0%)	0/11 (0%)	1/11 (9%)	0/11 (0%)	0/11 (0%)	0/11 (0%)	3/11 (27%)	3/11 (27%)	0/11 (0%)	0/11 (0%)	0/11 (0%)	0/11 (0%)	3/11 (27%)	0/11 (0%)	0/11 (0%)	0/11 (0%)	1/11 (9%)
	nucleobase nucleotide and nucleic acid metabolism	1/8 (12%)	0/8 (0%)	0/8 (0%)	0/8 (0%)	0/8 (0%)	0/8 (0%)	2/8 (25%)	0/8 (0%)	0/8 (0%)	1/8 (12%)	0/8 (0%)	0/8 (0%)	0/8 (0%)	0/8 (0%)	0/8 (0%)	3/8 (38%)	0/8 (0%)	0/8 (0%)	0/8 (0%)	0/8 (0%)	0/8 (0%)	0/8 (0%)	1/8 (12%)	0/8 (0%)
	tetrapyrrole metabolism	0/0	0/0	0/0	0/0	0/0	0/0	0/0	0/0	0/0	0/0	0/0	0/0	0/0	0/0	0/0	0/0	0/0	0/0	0/0	0/0	0/0	0/0	0/0	0/0
	congenital disorders of glycosylation	0/6 (0%)	0/6 (0%)	0/6 (0%)	0/6 (0%)	0/6 (0%)	0/6 (0%)	0/6 (0%)	0/6 (0%)	3/6 (50%)	0/6 (0%)	0/6 (0%)	0/6 (0%)	0/6 (0%)	0/6 (0%)	0/6 (0%)	0/6 (0%)	0/6 (0%)	3/6 (50%)	0/6 (0%)	0/6 (0%)	0/6 (0%)	0/6 (0%)	0/6 (0%)	0/6 (0%)
	organelle biogenesis dynamics and interactions	0/3 (0%)	0/3 (0%)	0/3 (0%)	0/3 (0%)	0/3 (0%)	0/3 (0%)	0/3 (0%)	0/3 (0%)	0/3 (0%)	0/3 (0%)	0/3 (0%)	0/3 (0%)	0/3 (0%)	0/3 (0%)	0/3 (0%)	0/3 (0%)	0/3 (0%)	0/3 (0%)	2/3 (67%)	1/3 (33%)	0/3 (0%)	0/3 (0%)	0/3 (0%)	0/3 (0%)
	complex molecule degradation	0/1 (0%)	0/1 (0%)	0/1 (0%)	0/1 (0%)	0/1 (0%)	0/1 (0%)	0/1 (0%)	0/1 (0%)	0/1 (0%)	0/1 (0%)	0/1 (0%)	0/1 (0%)	0/1 (0%)	0/1 (0%)	0/1 (0%)	0/1 (0%)	0/1 (0%)	0/1 (0%)	0/1 (0%)	1/1 (100%)	0/1 (0%)	0/1 (0%)	0/1 (0%)	0/1 (0%)
	vitamin and cofactor metabolism	2/14 (14%)	0/14 (0%)	0/14 (0%)	0/14 (0%)	0/14 (0%)	0/14 (0%)	0/14 (0%)	0/14 (0%)	0/14 (0%)	3/14 (21%)	1/14 (7%)	0/14 (0%)	0/14 (0%)	2/14 (14%)	0/14 (0%)	1/14 (7%)	0/14 (0%)	0/14 (0%)	0/14 (0%)	0/14 (0%)	3/14 (21%)	0/14 (0%)	1/14 (7%)	1/14 (7%)
	trace elements and metals	0/6 (0%)	0/6 (0%)	0/6 (0%)	0/6 (0%)	0/6 (0%)	0/6 (0%)	0/6 (0%)	0/6 (0%)	0/6 (0%)	0/6 (0%)	0/6 (0%)	0/6 (0%)	0/6 (0%)	2/6 (33%)	0/6 (0%)	0/6 (0%)	0/6 (0%)	0/6 (0%)	0/6 (0%)	1/6 (17%)	0/6 (0%)	3/6 (50%)	0/6 (0%)	0/6 (0%)
	neurotransmitter disorders	0/2 (0%)	0/2 (0%)	0/2 (0%)	0/2 (0%)	0/2 (0%)	0/2 (0%)	0/2 (0%)	0/2 (0%)	0/2 (0%)	0/2 (0%)	0/2 (0%)	0/2 (0%)	0/2 (0%)	0/2 (0%)	0/2 (0%)	0/2 (0%)	0/2 (0%)	0/2 (0%)	0/2 (0%)	0/2 (0%)	0/2 (0%)	0/2 (0%)	2/2 (100%)	0/2 (0%)
	endocrine metabolic disorders	0/2 (0%)	0/2 (0%)	0/2 (0%)	0/2 (0%)	0/2 (0%)	0/2 (0%)	0/2 (0%)	0/2 (0%)	0/2 (0%)	0/2 (0%)	1/2 (50%)	0/2 (0%)	0/2 (0%)	0/2 (0%)	0/2 (0%)	0/2 (0%)	0/2 (0%)	0/2 (0%)	0/2 (0%)	0/2 (0%)	0/2 (0%)	0/2 (0%)	1/2 (50%)	0/2 (0%)
	OPHTHALMOLOGICAL SYSTEM
		Type of IMD
		amino acid	peptide and amine metabolism	carbohydrate metabolism	fatty acid and ketone body metabolism	energy substrate metabolism	mtDNArelated disorders	nuclearencoded disorders of oxidative phosphorylation	mitochondrial cofactor biosynthesis	mitochondrial DNA maintenance and replication	mitochondrial gene expression	other disorders of mitochondrial function	metabolite repairproofreading	miscellaneous disorders of intermediary metabolism	lipid metabolism	lipoprotein metabolism	nucleobase nucleotide and nucleic acid metabolism	tetrapyrrole metabolism	congenital disorders of glycosylation	organelle biogenesis dynamics and interactions	complex molecule degradation	vitamin and cofactor metabolism	trace elements and metals	neurotransmitter disorders	endocrine metabolic disorders
Single Case abnormality reported	amino acid	3/9 (33%)	0/9 (0%)	0/9 (0%)	0/9 (0%)	2/9 (22%)	0/9 (0%)	0/9 (0%)	0/9 (0%)	0/9 (0%)	0/9 (0%)	2/9 (22%)	0/9 (0%)	0/9 (0%)	0/9 (0%)	0/9 (0%)	0/9 (0%)	0/9 (0%)	0/9 (0%)	0/9 (0%)	0/9 (0%)	2/9 (22%)	0/9 (0%)	0/9 (0%)	0/9 (0%)
	peptide and amine metabolism	0/1 (0%)	0/1 (0%)	0/1 (0%)	0/1 (0%)	0/1 (0%)	0/1 (0%)	0/1 (0%)	0/1 (0%)	0/1 (0%)	0/1 (0%)	1/1 (100%)	0/1 (0%)	0/1 (0%)	0/1 (0%)	0/1 (0%)	0/1 (0%)	0/1 (0%)	0/1 (0%)	0/1 (0%)	0/1 (0%)	0/1 (0%)	0/1 (0%)	0/1 (0%)	0/1 (0%)
	carbohydrate metabolism	0/0	0/0	0/0	0/0	0/0	0/0	0/0	0/0	0/0	0/0	0/0	0/0	0/0	0/0	0/0	0/0	0/0	0/0	0/0	0/0	0/0	0/0	0/0	0/0
	fatty acid and ketone body metabolism	0/3 (0%)	0/3 (0%)	0/3 (0%)	0/3 (0%)	0/3 (0%)	0/3 (0%)	0/3 (0%)	0/3 (0%)	0/3 (0%)	0/3 (0%)	0/3 (0%)	0/3 (0%)	0/3 (0%)	3/3 (100%)	0/3 (0%)	0/3 (0%)	0/3 (0%)	0/3 (0%)	0/3 (0%)	0/3 (0%)	0/3 (0%)	0/3 (0%)	0/3 (0%)	0/3 (0%)
	energy substrate metabolism	0/25 (0%)	0/25 (0%)	1/25 (4%)	0/25 (0%)	1/25 (4%)	3/25 (12%)	1/25 (4%)	0/25 (0%)	5/25 (20%)	6/25 (24%)	5/25 (20%)	0/25 (0%)	0/25 (0%)	0/25 (0%)	0/25 (0%)	1/25 (4%)	0/25 (0%)	0/25 (0%)	1/25 (4%)	0/25 (0%)	1/25 (4%)	0/25 (0%)	0/25 (0%)	0/25 (0%)
	mtDNArelated disorders	0/1 (0%)	0/1 (0%)	0/1 (0%)	0/1 (0%)	0/1 (0%)	1/1 (100%)	0/1 (0%)	0/1 (0%)	0/1 (0%)	0/1 (0%)	0/1 (0%)	0/1 (0%)	0/1 (0%)	0/1 (0%)	0/1 (0%)	0/1 (0%)	0/1 (0%)	0/1 (0%)	0/1 (0%)	0/1 (0%)	0/1 (0%)	0/1 (0%)	0/1 (0%)	0/1 (0%)
	nuclearencoded disorders of oxidative phosphorylation	0/0	0/0	0/0	0/0	0/0	0/0	0/0	0/0	0/0	0/0	0/0	0/0	0/0	0/0	0/0	0/0	0/0	0/0	0/0	0/0	0/0	0/0	0/0	0/0
	mitochondrial cofactor biosynthesis	0/0	0/0	0/0	0/0	0/0	0/0	0/0	0/0	0/0	0/0	0/0	0/0	0/0	0/0	0/0	0/0	0/0	0/0	0/0	0/0	0/0	0/0	0/0	0/0
	mitochondrial DNA maintenance and replication	0/0	0/0	0/0	0/0	0/0	0/0	0/0	0/0	0/0	0/0	0/0	0/0	0/0	0/0	0/0	0/0	0/0	0/0	0/0	0/0	0/0	0/0	0/0	0/0
	mitochondrial gene expression	0/0	0/0	0/0	0/0	0/0	0/0	0/0	0/0	0/0	0/0	0/0	0/0	0/0	0/0	0/0	0/0	0/0	0/0	0/0	0/0	0/0	0/0	0/0	0/0
	other disorders of mitochondrial function	0/0	0/0	0/0	0/0	0/0	0/0	0/0	0/0	0/0	0/0	0/0	0/0	0/0	0/0	0/0	0/0	0/0	0/0	0/0	0/0	0/0	0/0	0/0	0/0
	metabolite repairproofreading	0/0	0/0	0/0	0/0	0/0	0/0	0/0	0/0	0/0	0/0	0/0	0/0	0/0	0/0	0/0	0/0	0/0	0/0	0/0	0/0	0/0	0/0	0/0	0/0
	miscellaneous disorders of intermediary metabolism	0/0	0/0	0/0	0/0	0/0	0/0	0/0	0/0	0/0	0/0	0/0	0/0	0/0	0/0	0/0	0/0	0/0	0/0	0/0	0/0	0/0	0/0	0/0	0/0
	lipid metabolism	0/1 (0%)	0/1 (0%)	0/1 (0%)	0/1 (0%)	0/1 (0%)	0/1 (0%)	0/1 (0%)	0/1 (0%)	0/1 (0%)	0/1 (0%)	0/1 (0%)	0/1 (0%)	0/1 (0%)	1/1 (100%)	0/1 (0%)	0/1 (0%)	0/1 (0%)	0/1 (0%)	0/1 (0%)	0/1 (0%)	0/1 (0%)	0/1 (0%)	0/1 (0%)	0/1 (0%)
	lipoprotein metabolism	0/2 (0%)	0/2 (0%)	0/2 (0%)	0/2 (0%)	0/2 (0%)	0/2 (0%)	0/2 (0%)	0/2 (0%)	0/2 (0%)	0/2 (0%)	0/2 (0%)	0/2 (0%)	0/2 (0%)	0/2 (0%)	0/2 (0%)	0/2 (0%)	0/2 (0%)	0/2 (0%)	1/2 (50%)	0/2 (0%)	0/2 (0%)	0/2 (0%)	0/2 (0%)	1/2 (50%)
	nucleobase nucleotide and nucleic acid metabolism	0/2 (0%)	0/2 (0%)	0/2 (0%)	0/2 (0%)	0/2 (0%)	0/2 (0%)	0/2 (0%)	0/2 (0%)	0/2 (0%)	0/2 (0%)	0/2 (0%)	0/2 (0%)	0/2 (0%)	0/2 (0%)	0/2 (0%)	2/2 (100%)	0/2 (0%)	0/2 (0%)	0/2 (0%)	0/2 (0%)	0/2 (0%)	0/2 (0%)	0/2 (0%)	0/2 (0%)
	tetrapyrrole metabolism	0/0	0/0	0/0	0/0	0/0	0/0	0/0	0/0	0/0	0/0	0/0	0/0	0/0	0/0	0/0	0/0	0/0	0/0	0/0	0/0	0/0	0/0	0/0	0/0
	congenital disorders of glycosylation	0/3 (0%)	0/3 (0%)	0/3 (0%)	0/3 (0%)	0/3 (0%)	0/3 (0%)	0/3 (0%)	0/3 (0%)	0/3 (0%)	0/3 (0%)	0/3 (0%)	0/3 (0%)	0/3 (0%)	0/3 (0%)	0/3 (0%)	0/3 (0%)	0/3 (0%)	3/3 (100%)	0/3 (0%)	0/3 (0%)	0/3 (0%)	0/3 (0%)	0/3 (0%)	0/3 (0%)
	organelle biogenesis dynamics and interactions	0/2 (0%)	0/2 (0%)	0/2 (0%)	0/2 (0%)	0/2 (0%)	0/2 (0%)	0/2 (0%)	0/2 (0%)	0/2 (0%)	0/2 (0%)	0/2 (0%)	0/2 (0%)	0/2 (0%)	0/2 (0%)	0/2 (0%)	0/2 (0%)	0/2 (0%)	0/2 (0%)	2/2 (100%)	0/2 (0%)	0/2 (0%)	0/2 (0%)	0/2 (0%)	0/2 (0%)
	complex molecule degradation	0/1 (0%)	0/1 (0%)	0/1 (0%)	0/1 (0%)	0/1 (0%)	0/1 (0%)	0/1 (0%)	0/1 (0%)	0/1 (0%)	0/1 (0%)	0/1 (0%)	0/1 (0%)	0/1 (0%)	0/1 (0%)	0/1 (0%)	0/1 (0%)	0/1 (0%)	0/1 (0%)	0/1 (0%)	1/1 (100%)	0/1 (0%)	0/1 (0%)	0/1 (0%)	0/1 (0%)
	vitamin and cofactor metabolism	1/6 (17%)	0/6 (0%)	0/6 (0%)	0/6 (0%)	0/6 (0%)	0/6 (0%)	0/6 (0%)	0/6 (0%)	0/6 (0%)	1/6 (17%)	1/6 (17%)	0/6 (0%)	0/6 (0%)	1/6 (17%)	0/6 (0%)	0/6 (0%)	0/6 (0%)	0/6 (0%)	0/6 (0%)	0/6 (0%)	2/6 (33%)	0/6 (0%)	0/6 (0%)	0/6 (0%)
	trace elements and metals	0/3 (0%)	0/3 (0%)	0/3 (0%)	0/3 (0%)	0/3 (0%)	0/3 (0%)	0/3 (0%)	0/3 (0%)	0/3 (0%)	0/3 (0%)	0/3 (0%)	0/3 (0%)	0/3 (0%)	0/3 (0%)	0/3 (0%)	0/3 (0%)	0/3 (0%)	0/3 (0%)	0/3 (0%)	0/3 (0%)	0/3 (0%)	3/3 (100%)	0/3 (0%)	0/3 (0%)
	neurotransmitter disorders	0/1 (0%)	0/1 (0%)	0/1 (0%)	0/1 (0%)	0/1 (0%)	0/1 (0%)	0/1 (0%)	0/1 (0%)	0/1 (0%)	0/1 (0%)	0/1 (0%)	0/1 (0%)	0/1 (0%)	0/1 (0%)	0/1 (0%)	0/1 (0%)	0/1 (0%)	0/1 (0%)	0/1 (0%)	0/1 (0%)	0/1 (0%)	0/1 (0%)	1/1 (100%)	0/1 (0%)
	endocrine metabolic disorders	0/0	0/0	0/0	0/0	0/0	0/0	0/0	0/0	0/0	0/0	0/0	0/0	0/0	0/0	0/0	0/0	0/0	0/0	0/0	0/0	0/0	0/0	0/0	0/0
	CARDIOVASCULAR SYSTEM
		Type of IMD
		amino acid	peptide and amine metabolism	carbohydrate metabolism	fatty acid and ketone body metabolism	energy substrate metabolism	mtDNArelated disorders	nuclearencoded disorders of oxidative phosphorylation	mitochondrial cofactor biosynthesis	mitochondrial DNA maintenance and replication	mitochondrial gene expression	other disorders of mitochondrial function	metabolite repairproofreading	miscellaneous disorders of intermediary metabolism	lipid metabolism	lipoprotein metabolism	nucleobase nucleotide and nucleic acid metabolism	tetrapyrrole metabolism	congenital disorders of glycosylation	organelle biogenesis dynamics and interactions	complex molecule degradation	vitamin and cofactor metabolism	trace elements and metals	neurotransmitter disorders	endocrine metabolic disorders
Single Case abnormality reported	amino acid	0/9 (0%)	0/9 (0%)	0/9 (0%)	0/9 (0%)	0/9 (0%)	1/9 (11%)	0/9 (0%)	0/9 (0%)	0/9 (0%)	1/9 (11%)	1/9 (11%)	0/9 (0%)	0/9 (0%)	2/9 (22%)	3/9 (33%)	0/9 (0%)	0/9 (0%)	0/9 (0%)	0/9 (0%)	0/9 (0%)	1/9 (11%)	0/9 (0%)	0/9 (0%)	0/9 (0%)
	peptide and amine metabolism	0/3 (0%)	0/3 (0%)	0/3 (0%)	0/3 (0%)	0/3 (0%)	0/3 (0%)	0/3 (0%)	0/3 (0%)	0/3 (0%)	0/3 (0%)	0/3 (0%)	0/3 (0%)	0/3 (0%)	1/3 (33%)	0/3 (0%)	0/3 (0%)	0/3 (0%)	0/3 (0%)	0/3 (0%)	2/3 (67%)	0/3 (0%)	0/3 (0%)	0/3 (0%)	0/3 (0%)
	carbohydrate metabolism	0/1 (0%)	0/1 (0%)	0/1 (0%)	0/1 (0%)	0/1 (0%)	0/1 (0%)	0/1 (0%)	0/1 (0%)	0/1 (0%)	0/1 (0%)	0/1 (0%)	0/1 (0%)	0/1 (0%)	0/1 (0%)	0/1 (0%)	0/1 (0%)	0/1 (0%)	0/1 (0%)	0/1 (0%)	1/1 (100%)	0/1 (0%)	0/1 (0%)	0/1 (0%)	0/1 (0%)
	fatty acid and ketone body metabolism	0/1 (0%)	0/1 (0%)	0/1 (0%)	0/1 (0%)	0/1 (0%)	1/1 (100%)	0/1 (0%)	0/1 (0%)	0/1 (0%)	0/1 (0%)	0/1 (0%)	0/1 (0%)	0/1 (0%)	0/1 (0%)	0/1 (0%)	0/1 (0%)	0/1 (0%)	0/1 (0%)	0/1 (0%)	0/1 (0%)	0/1 (0%)	0/1 (0%)	0/1 (0%)	0/1 (0%)
	energy substrate metabolism	2/28 (7%)	0/28 (0%)	0/28 (0%)	0/28 (0%)	1/28 (4%)	3/28 (11%)	1/28 (4%)	1/28 (4%)	0/28 (0%)	8/28 (29%)	3/28 (11%)	0/28 (0%)	0/28 (0%)	3/28 (11%)	0/28 (0%)	1/28 (4%)	0/28 (0%)	1/28 (4%)	0/28 (0%)	2/28 (7%)	0/28 (0%)	2/28 (7%)	0/28 (0%)	0/28 (0%)
	mtDNArelated disorders	0/2 (0%)	0/2 (0%)	0/2 (0%)	0/2 (0%)	0/2 (0%)	2/2 (100%)	0/2 (0%)	0/2 (0%)	0/2 (0%)	0/2 (0%)	0/2 (0%)	0/2 (0%)	0/2 (0%)	0/2 (0%)	0/2 (0%)	0/2 (0%)	0/2 (0%)	0/2 (0%)	0/2 (0%)	0/2 (0%)	0/2 (0%)	0/2 (0%)	0/2 (0%)	0/2 (0%)
	nuclearencoded disorders of oxidative phosphorylation	0/0	0/0	0/0	0/0	0/0	0/0	0/0	0/0	0/0	0/0	0/0	0/0	0/0	0/0	0/0	0/0	0/0	0/0	0/0	0/0	0/0	0/0	0/0	0/0
	mitochondrial cofactor biosynthesis	0/0	0/0	0/0	0/0	0/0	0/0	0/0	0/0	0/0	0/0	0/0	0/0	0/0	0/0	0/0	0/0	0/0	0/0	0/0	0/0	0/0	0/0	0/0	0/0
	mitochondrial DNA maintenance and replication	0/0	0/0	0/0	0/0	0/0	0/0	0/0	0/0	0/0	0/0	0/0	0/0	0/0	0/0	0/0	0/0	0/0	0/0	0/0	0/0	0/0	0/0	0/0	0/0
	mitochondrial gene expression	0/0	0/0	0/0	0/0	0/0	0/0	0/0	0/0	0/0	0/0	0/0	0/0	0/0	0/0	0/0	0/0	0/0	0/0	0/0	0/0	0/0	0/0	0/0	0/0
	other disorders of mitochondrial function	0/0	0/0	0/0	0/0	0/0	0/0	0/0	0/0	0/0	0/0	0/0	0/0	0/0	0/0	0/0	0/0	0/0	0/0	0/0	0/0	0/0	0/0	0/0	0/0
	metabolite repairproofreading	0/0	0/0	0/0	0/0	0/0	0/0	0/0	0/0	0/0	0/0	0/0	0/0	0/0	0/0	0/0	0/0	0/0	0/0	0/0	0/0	0/0	0/0	0/0	0/0
	miscellaneous disorders of intermediary metabolism	0/0	0/0	0/0	0/0	0/0	0/0	0/0	0/0	0/0	0/0	0/0	0/0	0/0	0/0	0/0	0/0	0/0	0/0	0/0	0/0	0/0	0/0	0/0	0/0
	lipid metabolism	0/5 (0%)	0/5 (0%)	0/5 (0%)	1/5 (20%)	0/5 (0%)	0/5 (0%)	0/5 (0%)	0/5 (0%)	0/5 (0%)	0/5 (0%)	0/5 (0%)	0/5 (0%)	0/5 (0%)	1/5 (20%)	2/5 (40%)	0/5 (0%)	1/5 (20%)	0/5 (0%)	0/5 (0%)	0/5 (0%)	0/5 (0%)	0/5 (0%)	0/5 (0%)	0/5 (0%)
	lipoprotein metabolism	0/32 (0%)	0/32 (0%)	0/32 (0%)	0/32 (0%)	0/32 (0%)	0/32 (0%)	0/32 (0%)	0/32 (0%)	0/32 (0%)	0/32 (0%)	0/32 (0%)	0/32 (0%)	0/32 (0%)	0/32 (0%)	28/32 (88%)	3/32 (9%)	0/32 (0%)	0/32 (0%)	0/32 (0%)	1/32 (3%)	0/32 (0%)	0/32 (0%)	0/32 (0%)	0/32 (0%)
	nucleobase nucleotide and nucleic acid metabolism	0/2 (0%)	0/2 (0%)	0/2 (0%)	0/2 (0%)	0/2 (0%)	0/2 (0%)	1/2 (50%)	0/2 (0%)	0/2 (0%)	0/2 (0%)	0/2 (0%)	0/2 (0%)	0/2 (0%)	0/2 (0%)	0/2 (0%)	1/2 (50%)	0/2 (0%)	0/2 (0%)	0/2 (0%)	0/2 (0%)	0/2 (0%)	0/2 (0%)	0/2 (0%)	0/2 (0%)
	tetrapyrrole metabolism	0/0	0/0	0/0	0/0	0/0	0/0	0/0	0/0	0/0	0/0	0/0	0/0	0/0	0/0	0/0	0/0	0/0	0/0	0/0	0/0	0/0	0/0	0/0	0/0
	congenital disorders of glycosylation	0/0	0/0	0/0	0/0	0/0	0/0	0/0	0/0	0/0	0/0	0/0	0/0	0/0	0/0	0/0	0/0	0/0	0/0	0/0	0/0	0/0	0/0	0/0	0/0
	organelle biogenesis dynamics and interactions	0/0	0/0	0/0	0/0	0/0	0/0	0/0	0/0	0/0	0/0	0/0	0/0	0/0	0/0	0/0	0/0	0/0	0/0	0/0	0/0	0/0	0/0	0/0	0/0
	complex molecule degradation	0/1 (0%)	0/1 (0%)	0/1 (0%)	0/1 (0%)	0/1 (0%)	0/1 (0%)	0/1 (0%)	0/1 (0%)	0/1 (0%)	0/1 (0%)	0/1 (0%)	0/1 (0%)	0/1 (0%)	0/1 (0%)	0/1 (0%)	0/1 (0%)	0/1 (0%)	0/1 (0%)	0/1 (0%)	1/1 (100%)	0/1 (0%)	0/1 (0%)	0/1 (0%)	0/1 (0%)
	vitamin and cofactor metabolism	1/3 (33%)	0/3 (0%)	0/3 (0%)	0/3 (0%)	0/3 (0%)	0/3 (0%)	0/3 (0%)	0/3 (0%)	0/3 (0%)	2/3 (67%)	0/3 (0%)	0/3 (0%)	0/3 (0%)	0/3 (0%)	0/3 (0%)	0/3 (0%)	0/3 (0%)	0/3 (0%)	0/3 (0%)	0/3 (0%)	0/3 (0%)	0/3 (0%)	0/3 (0%)	0/3 (0%)
	trace elements and metals	0/1 (0%)	0/1 (0%)	0/1 (0%)	0/1 (0%)	0/1 (0%)	0/1 (0%)	0/1 (0%)	0/1 (0%)	0/1 (0%)	0/1 (0%)	0/1 (0%)	0/1 (0%)	0/1 (0%)	0/1 (0%)	0/1 (0%)	0/1 (0%)	0/1 (0%)	0/1 (0%)	0/1 (0%)	0/1 (0%)	0/1 (0%)	1/1 (100%)	0/1 (0%)	0/1 (0%)
	neurotransmitter disorders	0/0	0/0	0/0	0/0	0/0	0/0	0/0	0/0	0/0	0/0	0/0	0/0	0/0	0/0	0/0	0/0	0/0	0/0	0/0	0/0	0/0	0/0	0/0	0/0
	endocrine metabolic disorders	0/2 (0%)	0/2 (0%)	0/2 (0%)	0/2 (0%)	0/2 (0%)	0/2 (0%)	0/2 (0%)	0/2 (0%)	0/2 (0%)	0/2 (0%)	0/2 (0%)	0/2 (0%)	0/2 (0%)	0/2 (0%)	0/2 (0%)	0/2 (0%)	0/2 (0%)	0/2 (0%)	0/2 (0%)	0/2 (0%)	0/2 (0%)	0/2 (0%)	2/2 (100%)	0/2 (0%)
	GASTROINTESTINAL SYSTEM
		Type of IMD
		amino acid	peptide and amine metabolism	carbohydrate metabolism	fatty acid and ketone body metabolism	energy substrate metabolism	mtDNArelated disorders	nuclearencoded disorders of oxidative phosphorylation	mitochondrial cofactor biosynthesis	mitochondrial DNA maintenance and replication	mitochondrial gene expression	other disorders of mitochondrial function	metabolite repairproofreading	miscellaneous disorders of intermediary metabolism	lipid metabolism	lipoprotein metabolism	nucleobase nucleotide and nucleic acid metabolism	tetrapyrrole metabolism	congenital disorders of glycosylation	organelle biogenesis dynamics and interactions	complex molecule degradation	vitamin and cofactor metabolism	trace elements and metals	neurotransmitter disorders	endocrine metabolic disorders
Single Case abnormality reported	amino acid	2/9 (22%)	1/9 (11%)	0/9 (0%)	0/9 (0%)	0/9 (0%)	0/9 (0%)	0/9 (0%)	0/9 (0%)	0/9 (0%)	0/9 (0%)	0/9 (0%)	0/9 (0%)	0/9 (0%)	0/9 (0%)	1/9 (11%)	0/9 (0%)	1/9 (11%)	3/9 (33%)	0/9 (0%)	0/9 (0%)	1/9 (11%)	0/9 (0%)	0/9 (0%)	0/9 (0%)
	peptide and amine metabolism	0/6 (0%)	6/6 (100%)	0/6 (0%)	0/6 (0%)	0/6 (0%)	0/6 (0%)	0/6 (0%)	0/6 (0%)	0/6 (0%)	0/6 (0%)	0/6 (0%)	0/6 (0%)	0/6 (0%)	0/6 (0%)	0/6 (0%)	0/6 (0%)	0/6 (0%)	0/6 (0%)	0/6 (0%)	0/6 (0%)	0/6 (0%)	0/6 (0%)	0/6 (0%)	0/6 (0%)
	carbohydrate metabolism	0/1 (0%)	0/1 (0%)	1/1 (100%)	0/1 (0%)	0/1 (0%)	0/1 (0%)	0/1 (0%)	0/1 (0%)	0/1 (0%)	0/1 (0%)	0/1 (0%)	0/1 (0%)	0/1 (0%)	0/1 (0%)	0/1 (0%)	0/1 (0%)	0/1 (0%)	0/1 (0%)	0/1 (0%)	0/1 (0%)	0/1 (0%)	0/1 (0%)	0/1 (0%)	0/1 (0%)
	fatty acid and ketone body metabolism	0/6 (0%)	1/6 (17%)	0/6 (0%)	0/6 (0%)	0/6 (0%)	0/6 (0%)	0/6 (0%)	0/6 (0%)	0/6 (0%)	0/6 (0%)	0/6 (0%)	0/6 (0%)	0/6 (0%)	3/6 (50%)	1/6 (17%)	0/6 (0%)	0/6 (0%)	0/6 (0%)	0/6 (0%)	0/6 (0%)	1/6 (17%)	0/6 (0%)	0/6 (0%)	0/6 (0%)
	energy substrate metabolism	1/17 (6%)	1/17 (6%)	2/17 (12%)	0/17 (0%)	1/17 (6%)	0/17 (0%)	0/17 (0%)	0/17 (0%)	2/17 (12%)	1/17 (6%)	0/17 (0%)	0/17 (0%)	0/17 (0%)	2/17 (12%)	1/17 (6%)	1/17 (6%)	0/17 (0%)	3/17 (18%)	0/17 (0%)	0/17 (0%)	1/17 (6%)	1/17 (6%)	0/17 (0%)	0/17 (0%)
	mtDNArelated disorders	0/0	0/0	0/0	0/0	0/0	0/0	0/0	0/0	0/0	0/0	0/0	0/0	0/0	0/0	0/0	0/0	0/0	0/0	0/0	0/0	0/0	0/0	0/0	0/0
	nuclearencoded disorders of oxidative phosphorylation	0/0	0/0	0/0	0/0	0/0	0/0	0/0	0/0	0/0	0/0	0/0	0/0	0/0	0/0	0/0	0/0	0/0	0/0	0/0	0/0	0/0	0/0	0/0	0/0
	mitochondrial cofactor biosynthesis	0/1 (0%)	0/1 (0%)	0/1 (0%)	0/1 (0%)	0/1 (0%)	0/1 (0%)	0/1 (0%)	1/1 (100%)	0/1 (0%)	0/1 (0%)	0/1 (0%)	0/1 (0%)	0/1 (0%)	0/1 (0%)	0/1 (0%)	0/1 (0%)	0/1 (0%)	0/1 (0%)	0/1 (0%)	0/1 (0%)	0/1 (0%)	0/1 (0%)	0/1 (0%)	0/1 (0%)
	mitochondrial DNA maintenance and replication	0/0	0/0	0/0	0/0	0/0	0/0	0/0	0/0	0/0	0/0	0/0	0/0	0/0	0/0	0/0	0/0	0/0	0/0	0/0	0/0	0/0	0/0	0/0	0/0
	mitochondrial gene expression	0/0	0/0	0/0	0/0	0/0	0/0	0/0	0/0	0/0	0/0	0/0	0/0	0/0	0/0	0/0	0/0	0/0	0/0	0/0	0/0	0/0	0/0	0/0	0/0
	other disorders of mitochondrial function	0/0	0/0	0/0	0/0	0/0	0/0	0/0	0/0	0/0	0/0	0/0	0/0	0/0	0/0	0/0	0/0	0/0	0/0	0/0	0/0	0/0	0/0	0/0	0/0
	metabolite repairproofreading	0/0	0/0	0/0	0/0	0/0	0/0	0/0	0/0	0/0	0/0	0/0	0/0	0/0	0/0	0/0	0/0	0/0	0/0	0/0	0/0	0/0	0/0	0/0	0/0
	miscellaneous disorders of intermediary metabolism	0/0	0/0	0/0	0/0	0/0	0/0	0/0	0/0	0/0	0/0	0/0	0/0	0/0	0/0	0/0	0/0	0/0	0/0	0/0	0/0	0/0	0/0	0/0	0/0
	lipid metabolism	0/4 (0%)	0/4 (0%)	0/4 (0%)	0/4 (0%)	0/4 (0%)	0/4 (0%)	0/4 (0%)	0/4 (0%)	0/4 (0%)	0/4 (0%)	0/4 (0%)	0/4 (0%)	0/4 (0%)	4/4 (100%)	0/4 (0%)	0/4 (0%)	0/4 (0%)	0/4 (0%)	0/4 (0%)	0/4 (0%)	0/4 (0%)	0/4 (0%)	0/4 (0%)	0/4 (0%)
	lipoprotein metabolism	0/10 (0%)	1/10 (10%)	0/10 (0%)	0/10 (0%)	0/10 (0%)	0/10 (0%)	0/10 (0%)	0/10 (0%)	0/10 (0%)	0/10 (0%)	0/10 (0%)	0/10 (0%)	0/10 (0%)	0/10 (0%)	9/10 (90%)	0/10 (0%)	0/10 (0%)	0/10 (0%)	0/10 (0%)	0/10 (0%)	0/10 (0%)	0/10 (0%)	0/10 (0%)	0/10 (0%)
	nucleobase nucleotide and nucleic acid metabolism	1/3 (33%)	0/3 (0%)	0/3 (0%)	0/3 (0%)	0/3 (0%)	0/3 (0%)	0/3 (0%)	0/3 (0%)	0/3 (0%)	0/3 (0%)	0/3 (0%)	0/3 (0%)	0/3 (0%)	0/3 (0%)	0/3 (0%)	2/3 (67%)	0/3 (0%)	0/3 (0%)	0/3 (0%)	0/3 (0%)	0/3 (0%)	0/3 (0%)	0/3 (0%)	0/3 (0%)
	tetrapyrrole metabolism	0/0	0/0	0/0	0/0	0/0	0/0	0/0	0/0	0/0	0/0	0/0	0/0	0/0	0/0	0/0	0/0	0/0	0/0	0/0	0/0	0/0	0/0	0/0	0/0
	congenital disorders of glycosylation	0/3 (0%)	0/3 (0%)	0/3 (0%)	0/3 (0%)	0/3 (0%)	0/3 (0%)	0/3 (0%)	0/3 (0%)	0/3 (0%)	0/3 (0%)	0/3 (0%)	0/3 (0%)	0/3 (0%)	0/3 (0%)	0/3 (0%)	0/3 (0%)	0/3 (0%)	3/3 (100%)	0/3 (0%)	0/3 (0%)	0/3 (0%)	0/3 (0%)	0/3 (0%)	0/3 (0%)
	organelle biogenesis dynamics and interactions	0/0	0/0	0/0	0/0	0/0	0/0	0/0	0/0	0/0	0/0	0/0	0/0	0/0	0/0	0/0	0/0	0/0	0/0	0/0	0/0	0/0	0/0	0/0	0/0
	complex molecule degradation	0/2 (0%)	0/2 (0%)	0/2 (0%)	0/2 (0%)	0/2 (0%)	0/2 (0%)	0/2 (0%)	0/2 (0%)	0/2 (0%)	0/2 (0%)	0/2 (0%)	0/2 (0%)	0/2 (0%)	0/2 (0%)	0/2 (0%)	0/2 (0%)	0/2 (0%)	0/2 (0%)	0/2 (0%)	2/2 (100%)	0/2 (0%)	0/2 (0%)	0/2 (0%)	0/2 (0%)
	vitamin and cofactor metabolism	0/3 (0%)	0/3 (0%)	0/3 (0%)	0/3 (0%)	0/3 (0%)	0/3 (0%)	0/3 (0%)	0/3 (0%)	0/3 (0%)	0/3 (0%)	0/3 (0%)	0/3 (0%)	0/3 (0%)	2/3 (67%)	0/3 (0%)	0/3 (0%)	0/3 (0%)	0/3 (0%)	0/3 (0%)	0/3 (0%)	0/3 (0%)	0/3 (0%)	0/3 (0%)	1/3 (33%)
	trace elements and metals	0/3 (0%)	0/3 (0%)	0/3 (0%)	0/3 (0%)	0/3 (0%)	0/3 (0%)	0/3 (0%)	0/3 (0%)	0/3 (0%)	0/3 (0%)	0/3 (0%)	0/3 (0%)	0/3 (0%)	0/3 (0%)	0/3 (0%)	1/3 (33%)	0/3 (0%)	0/3 (0%)	0/3 (0%)	0/3 (0%)	0/3 (0%)	2/3 (67%)	0/3 (0%)	0/3 (0%)
	neurotransmitter disorders	0/0	0/0	0/0	0/0	0/0	0/0	0/0	0/0	0/0	0/0	0/0	0/0	0/0	0/0	0/0	0/0	0/0	0/0	0/0	0/0	0/0	0/0	0/0	0/0
	endocrine metabolic disorders	0/0	0/0	0/0	0/0	0/0	0/0	0/0	0/0	0/0	0/0	0/0	0/0	0/0	0/0	0/0	0/0	0/0	0/0	0/0	0/0	0/0	0/0	0/0	0/0
	ROUTINE CLINICAL BIOCHEMISTRY
		Type of IMD
		amino acid	peptide and amine metabolism	carbohydrate metabolism	fatty acid and ketone body metabolism	energy substrate metabolism	mtDNArelated disorders	nuclearencoded disorders of oxidative phosphorylation	mitochondrial cofactor biosynthesis	mitochondrial DNA maintenance and replication	mitochondrial gene expression	other disorders of mitochondrial function	metabolite repairproofreading	miscellaneous disorders of intermediary metabolism	lipid metabolism	lipoprotein metabolism	nucleobase nucleotide and nucleic acid metabolism	tetrapyrrole metabolism	congenital disorders of glycosylation	organelle biogenesis dynamics and interactions	complex molecule degradation	vitamin and cofactor metabolism	trace elements and metals	neurotransmitter disorders	endocrine metabolic disorders
Single Case abnormality reported	amino acid	0/16 (0%)	1/16 (6%)	0/16 (0%)	0/16 (0%)	0/16 (0%)	0/16 (0%)	5/16 (31%)	0/16 (0%)	0/16 (0%)	0/16 (0%)	0/16 (0%)	0/16 (0%)	0/16 (0%)	2/16 (12%)	4/16 (25%)	0/16 (0%)	0/16 (0%)	3/16 (19%)	0/16 (0%)	0/16 (0%)	1/16 (6%)	0/16 (0%)	0/16 (0%)	0/16 (0%)
	peptide and amine metabolism	0/4 (0%)	1/4 (25%)	0/4 (0%)	0/4 (0%)	0/4 (0%)	0/4 (0%)	0/4 (0%)	0/4 (0%)	0/4 (0%)	0/4 (0%)	0/4 (0%)	0/4 (0%)	0/4 (0%)	0/4 (0%)	0/4 (0%)	0/4 (0%)	0/4 (0%)	0/4 (0%)	3/4 (75%)	0/4 (0%)	0/4 (0%)	0/4 (0%)	0/4 (0%)	0/4 (0%)
	carbohydrate metabolism	0/1 (0%)	0/1 (0%)	1/1 (100%)	0/1 (0%)	0/1 (0%)	0/1 (0%)	0/1 (0%)	0/1 (0%)	0/1 (0%)	0/1 (0%)	0/1 (0%)	0/1 (0%)	0/1 (0%)	0/1 (0%)	0/1 (0%)	0/1 (0%)	0/1 (0%)	0/1 (0%)	0/1 (0%)	0/1 (0%)	0/1 (0%)	0/1 (0%)	0/1 (0%)	0/1 (0%)
	fatty acid and ketone body metabolism	0/3 (0%)	1/3 (33%)	0/3 (0%)	0/3 (0%)	0/3 (0%)	0/3 (0%)	0/3 (0%)	0/3 (0%)	0/3 (0%)	0/3 (0%)	0/3 (0%)	0/3 (0%)	0/3 (0%)	0/3 (0%)	1/3 (33%)	0/3 (0%)	0/3 (0%)	0/3 (0%)	0/3 (0%)	0/3 (0%)	1/3 (33%)	0/3 (0%)	0/3 (0%)	0/3 (0%)
	energy substrate metabolism	0/21 (0%)	1/21 (5%)	1/21 (5%)	0/21 (0%)	0/21 (0%)	0/21 (0%)	0/21 (0%)	1/21 (5%)	0/21 (0%)	4/21 (19%)	2/21 (10%)	0/21 (0%)	0/21 (0%)	3/21 (14%)	1/21 (5%)	0/21 (0%)	0/21 (0%)	3/21 (14%)	1/21 (5%)	1/21 (5%)	1/21 (5%)	2/21 (10%)	0/21 (0%)	0/21 (0%)
	mtDNArelated disorders	0/0	0/0	0/0	0/0	0/0	0/0	0/0	0/0	0/0	0/0	0/0	0/0	0/0	0/0	0/0	0/0	0/0	0/0	0/0	0/0	0/0	0/0	0/0	0/0
	nuclearencoded disorders of oxidative phosphorylation	0/0	0/0	0/0	0/0	0/0	0/0	0/0	0/0	0/0	0/0	0/0	0/0	0/0	0/0	0/0	0/0	0/0	0/0	0/0	0/0	0/0	0/0	0/0	0/0
	mitochondrial cofactor biosynthesis	0/1 (0%)	0/1 (0%)	0/1 (0%)	0/1 (0%)	0/1 (0%)	0/1 (0%)	0/1 (0%)	1/1 (100%)	0/1 (0%)	0/1 (0%)	0/1 (0%)	0/1 (0%)	0/1 (0%)	0/1 (0%)	0/1 (0%)	0/1 (0%)	0/1 (0%)	0/1 (0%)	0/1 (0%)	0/1 (0%)	0/1 (0%)	0/1 (0%)	0/1 (0%)	0/1 (0%)
	mitochondrial DNA maintenance and replication	0/0	0/0	0/0	0/0	0/0	0/0	0/0	0/0	0/0	0/0	0/0	0/0	0/0	0/0	0/0	0/0	0/0	0/0	0/0	0/0	0/0	0/0	0/0	0/0
	mitochondrial gene expression	0/0	0/0	0/0	0/0	0/0	0/0	0/0	0/0	0/0	0/0	0/0	0/0	0/0	0/0	0/0	0/0	0/0	0/0	0/0	0/0	0/0	0/0	0/0	0/0
	other disorders of mitochondrial function	0/0	0/0	0/0	0/0	0/0	0/0	0/0	0/0	0/0	0/0	0/0	0/0	0/0	0/0	0/0	0/0	0/0	0/0	0/0	0/0	0/0	0/0	0/0	0/0
	metabolite repairproofreading	0/0	0/0	0/0	0/0	0/0	0/0	0/0	0/0	0/0	0/0	0/0	0/0	0/0	0/0	0/0	0/0	0/0	0/0	0/0	0/0	0/0	0/0	0/0	0/0
	miscellaneous disorders of intermediary metabolism	0/0	0/0	0/0	0/0	0/0	0/0	0/0	0/0	0/0	0/0	0/0	0/0	0/0	0/0	0/0	0/0	0/0	0/0	0/0	0/0	0/0	0/0	0/0	0/0
	lipid metabolism	0/4 (0%)	0/4 (0%)	0/4 (0%)	0/4 (0%)	0/4 (0%)	0/4 (0%)	0/4 (0%)	0/4 (0%)	0/4 (0%)	0/4 (0%)	0/4 (0%)	0/4 (0%)	0/4 (0%)	4/4 (100%)	0/4 (0%)	0/4 (0%)	0/4 (0%)	0/4 (0%)	0/4 (0%)	0/4 (0%)	0/4 (0%)	0/4 (0%)	0/4 (0%)	0/4 (0%)
	lipoprotein metabolism	0/77 (0%)	1/77 (1%)	0/77 (0%)	0/77 (0%)	0/77 (0%)	0/77 (0%)	0/77 (0%)	0/77 (0%)	0/77 (0%)	0/77 (0%)	0/77 (0%)	0/77 (0%)	0/77 (0%)	2/77 (3%)	71/77 (92%)	0/77 (0%)	0/77 (0%)	0/77 (0%)	0/77 (0%)	3/77 (4%)	0/77 (0%)	0/77 (0%)	0/77 (0%)	0/77 (0%)
	nucleobase nucleotide and nucleic acid metabolism	0/3 (0%)	0/3 (0%)	0/3 (0%)	0/3 (0%)	0/3 (0%)	0/3 (0%)	0/3 (0%)	0/3 (0%)	0/3 (0%)	0/3 (0%)	0/3 (0%)	0/3 (0%)	0/3 (0%)	0/3 (0%)	0/3 (0%)	3/3 (100%)	0/3 (0%)	0/3 (0%)	0/3 (0%)	0/3 (0%)	0/3 (0%)	0/3 (0%)	0/3 (0%)	0/3 (0%)
	tetrapyrrole metabolism	0/0	0/0	0/0	0/0	0/0	0/0	0/0	0/0	0/0	0/0	0/0	0/0	0/0	0/0	0/0	0/0	0/0	0/0	0/0	0/0	0/0	0/0	0/0	0/0
	congenital disorders of glycosylation	0/3 (0%)	0/3 (0%)	0/3 (0%)	0/3 (0%)	0/3 (0%)	0/3 (0%)	0/3 (0%)	0/3 (0%)	0/3 (0%)	0/3 (0%)	0/3 (0%)	0/3 (0%)	0/3 (0%)	0/3 (0%)	0/3 (0%)	0/3 (0%)	0/3 (0%)	3/3 (100%)	0/3 (0%)	0/3 (0%)	0/3 (0%)	0/3 (0%)	0/3 (0%)	0/3 (0%)
	organelle biogenesis dynamics and interactions	0/0	0/0	0/0	0/0	0/0	0/0	0/0	0/0	0/0	0/0	0/0	0/0	0/0	0/0	0/0	0/0	0/0	0/0	0/0	0/0	0/0	0/0	0/0	0/0
	complex molecule degradation	0/0	0/0	0/0	0/0	0/0	0/0	0/0	0/0	0/0	0/0	0/0	0/0	0/0	0/0	0/0	0/0	0/0	0/0	0/0	0/0	0/0	0/0	0/0	0/0
	vitamin and cofactor metabolism	0/2 (0%)	0/2 (0%)	0/2 (0%)	0/2 (0%)	0/2 (0%)	0/2 (0%)	0/2 (0%)	0/2 (0%)	0/2 (0%)	1/2 (50%)	0/2 (0%)	0/2 (0%)	0/2 (0%)	0/2 (0%)	1/2 (50%)	0/2 (0%)	0/2 (0%)	0/2 (0%)	0/2 (0%)	0/2 (0%)	0/2 (0%)	0/2 (0%)	0/2 (0%)	0/2 (0%)
	trace elements and metals	0/11 (0%)	0/11 (0%)	0/11 (0%)	0/11 (0%)	0/11 (0%)	0/11 (0%)	0/11 (0%)	0/11 (0%)	0/11 (0%)	0/11 (0%)	0/11 (0%)	0/11 (0%)	0/11 (0%)	0/11 (0%)	1/11 (9%)	0/11 (0%)	0/11 (0%)	0/11 (0%)	0/11 (0%)	0/11 (0%)	0/11 (0%)	10/11 (91%)	0/11 (0%)	0/11 (0%)
	neurotransmitter disorders	0/0	0/0	0/0	0/0	0/0	0/0	0/0	0/0	0/0	0/0	0/0	0/0	0/0	0/0	0/0	0/0	0/0	0/0	0/0	0/0	0/0	0/0	0/0	0/0
	endocrine metabolic disorders	0/0	0/0	0/0	0/0	0/0	0/0	0/0	0/0	0/0	0/0	0/0	0/0	0/0	0/0	0/0	0/0	0/0	0/0	0/0	0/0	0/0	0/0	0/0	0/0
	SYMPTOMS OF THE MUSCULATURE
		Type of IMD
		amino acid	peptide and amine metabolism	carbohydrate metabolism	fatty acid and ketone body metabolism	energy substrate metabolism	mtDNArelated disorders	nuclearencoded disorders of oxidative phosphorylation	mitochondrial cofactor biosynthesis	mitochondrial DNA maintenance and replication	mitochondrial gene expression	other disorders of mitochondrial function	metabolite repairproofreading	miscellaneous disorders of intermediary metabolism	lipid metabolism	lipoprotein metabolism	nucleobase nucleotide and nucleic acid metabolism	tetrapyrrole metabolism	congenital disorders of glycosylation	organelle biogenesis dynamics and interactions	complex molecule degradation	vitamin and cofactor metabolism	trace elements and metals	neurotransmitter disorders	endocrine metabolic disorders
Single Case abnormality reported	amino acid	4/21 (19%)	0/21 (0%)	0/21 (0%)	2/21 (10%)	0/21 (0%)	1/21 (5%)	0/21 (0%)	0/21 (0%)	0/21 (0%)	2/21 (10%)	1/21 (5%)	0/21 (0%)	0/21 (0%)	4/21 (19%)	0/21 (0%)	0/21 (0%)	0/21 (0%)	6/21 (29%)	0/21 (0%)	1/21 (5%)	0/21 (0%)	0/21 (0%)	0/21 (0%)	0/21 (0%)
	peptide and amine metabolism	0/2 (0%)	0/2 (0%)	0/2 (0%)	0/2 (0%)	0/2 (0%)	0/2 (0%)	0/2 (0%)	0/2 (0%)	0/2 (0%)	0/2 (0%)	1/2 (50%)	0/2 (0%)	0/2 (0%)	1/2 (50%)	0/2 (0%)	0/2 (0%)	0/2 (0%)	0/2 (0%)	0/2 (0%)	0/2 (0%)	0/2 (0%)	0/2 (0%)	0/2 (0%)	0/2 (0%)
	carbohydrate metabolism	0/4 (0%)	0/4 (0%)	3/4 (75%)	0/4 (0%)	0/4 (0%)	0/4 (0%)	0/4 (0%)	0/4 (0%)	0/4 (0%)	0/4 (0%)	0/4 (0%)	0/4 (0%)	0/4 (0%)	0/4 (0%)	0/4 (0%)	0/4 (0%)	0/4 (0%)	0/4 (0%)	0/4 (0%)	1/4 (25%)	0/4 (0%)	0/4 (0%)	0/4 (0%)	0/4 (0%)
	fatty acid and ketone body metabolism	0/5 (0%)	0/5 (0%)	0/5 (0%)	5/5 (100%)	0/5 (0%)	0/5 (0%)	0/5 (0%)	0/5 (0%)	0/5 (0%)	0/5 (0%)	0/5 (0%)	0/5 (0%)	0/5 (0%)	0/5 (0%)	0/5 (0%)	0/5 (0%)	0/5 (0%)	0/5 (0%)	0/5 (0%)	0/5 (0%)	0/5 (0%)	0/5 (0%)	0/5 (0%)	0/5 (0%)
	energy substrate metabolism	0/42 (0%)	0/42 (0%)	4/42 (10%)	1/42 (2%)	0/42 (0%)	2/42 (5%)	1/42 (2%)	2/42 (5%)	6/42 (14%)	2/42 (5%)	3/42 (7%)	0/42 (0%)	0/42 (0%)	5/42 (12%)	0/42 (0%)	1/42 (2%)	0/42 (0%)	7/42 (17%)	0/42 (0%)	4/42 (10%)	1/42 (2%)	1/42 (2%)	2/42 (5%)	0/42 (0%)
	mtDNArelated disorders	0/0	0/0	0/0	0/0	0/0	0/0	0/0	0/0	0/0	0/0	0/0	0/0	0/0	0/0	0/0	0/0	0/0	0/0	0/0	0/0	0/0	0/0	0/0	0/0
	nuclearencoded disorders of oxidative phosphorylation	0/0	0/0	0/0	0/0	0/0	0/0	0/0	0/0	0/0	0/0	0/0	0/0	0/0	0/0	0/0	0/0	0/0	0/0	0/0	0/0	0/0	0/0	0/0	0/0
	mitochondrial cofactor biosynthesis	0/1 (0%)	0/1 (0%)	0/1 (0%)	0/1 (0%)	0/1 (0%)	0/1 (0%)	0/1 (0%)	1/1 (100%)	0/1 (0%)	0/1 (0%)	0/1 (0%)	0/1 (0%)	0/1 (0%)	0/1 (0%)	0/1 (0%)	0/1 (0%)	0/1 (0%)	0/1 (0%)	0/1 (0%)	0/1 (0%)	0/1 (0%)	0/1 (0%)	0/1 (0%)	0/1 (0%)
	mitochondrial DNA maintenance and replication	0/0	0/0	0/0	0/0	0/0	0/0	0/0	0/0	0/0	0/0	0/0	0/0	0/0	0/0	0/0	0/0	0/0	0/0	0/0	0/0	0/0	0/0	0/0	0/0
	mitochondrial gene expression	0/0	0/0	0/0	0/0	0/0	0/0	0/0	0/0	0/0	0/0	0/0	0/0	0/0	0/0	0/0	0/0	0/0	0/0	0/0	0/0	0/0	0/0	0/0	0/0
	other disorders of mitochondrial function	0/2 (0%)	0/2 (0%)	0/2 (0%)	0/2 (0%)	0/2 (0%)	0/2 (0%)	0/2 (0%)	0/2 (0%)	0/2 (0%)	0/2 (0%)	1/2 (50%)	0/2 (0%)	0/2 (0%)	0/2 (0%)	0/2 (0%)	0/2 (0%)	0/2 (0%)	0/2 (0%)	0/2 (0%)	0/2 (0%)	1/2 (50%)	0/2 (0%)	0/2 (0%)	0/2 (0%)
	metabolite repairproofreading	0/0	0/0	0/0	0/0	0/0	0/0	0/0	0/0	0/0	0/0	0/0	0/0	0/0	0/0	0/0	0/0	0/0	0/0	0/0	0/0	0/0	0/0	0/0	0/0
	miscellaneous disorders of intermediary metabolism	0/0	0/0	0/0	0/0	0/0	0/0	0/0	0/0	0/0	0/0	0/0	0/0	0/0	0/0	0/0	0/0	0/0	0/0	0/0	0/0	0/0	0/0	0/0	0/0
	lipid metabolism	0/2 (0%)	0/2 (0%)	0/2 (0%)	0/2 (0%)	0/2 (0%)	0/2 (0%)	0/2 (0%)	0/2 (0%)	0/2 (0%)	0/2 (0%)	1/2 (50%)	0/2 (0%)	0/2 (0%)	0/2 (0%)	0/2 (0%)	0/2 (0%)	0/2 (0%)	0/2 (0%)	0/2 (0%)	0/2 (0%)	0/2 (0%)	0/2 (0%)	1/2 (50%)	0/2 (0%)
	lipoprotein metabolism	0/7 (0%)	0/7 (0%)	0/7 (0%)	3/7 (43%)	0/7 (0%)	0/7 (0%)	0/7 (0%)	0/7 (0%)	0/7 (0%)	0/7 (0%)	0/7 (0%)	0/7 (0%)	0/7 (0%)	2/7 (29%)	2/7 (29%)	0/7 (0%)	0/7 (0%)	0/7 (0%)	0/7 (0%)	0/7 (0%)	0/7 (0%)	0/7 (0%)	0/7 (0%)	0/7 (0%)
	nucleobase nucleotide and nucleic acid metabolism	0/0	0/0	0/0	0/0	0/0	0/0	0/0	0/0	0/0	0/0	0/0	0/0	0/0	0/0	0/0	0/0	0/0	0/0	0/0	0/0	0/0	0/0	0/0	0/0
	tetrapyrrole metabolism	0/0	0/0	0/0	0/0	0/0	0/0	0/0	0/0	0/0	0/0	0/0	0/0	0/0	0/0	0/0	0/0	0/0	0/0	0/0	0/0	0/0	0/0	0/0	0/0
	congenital disorders of glycosylation	0/0	0/0	0/0	0/0	0/0	0/0	0/0	0/0	0/0	0/0	0/0	0/0	0/0	0/0	0/0	0/0	0/0	0/0	0/0	0/0	0/0	0/0	0/0	0/0
	organelle biogenesis dynamics and interactions	0/1 (0%)	0/1 (0%)	0/1 (0%)	0/1 (0%)	0/1 (0%)	0/1 (0%)	0/1 (0%)	0/1 (0%)	0/1 (0%)	0/1 (0%)	0/1 (0%)	0/1 (0%)	0/1 (0%)	0/1 (0%)	0/1 (0%)	0/1 (0%)	0/1 (0%)	0/1 (0%)	0/1 (0%)	1/1 (100%)	0/1 (0%)	0/1 (0%)	0/1 (0%)	0/1 (0%)
	complex molecule degradation	0/3 (0%)	0/3 (0%)	0/3 (0%)	0/3 (0%)	0/3 (0%)	0/3 (0%)	0/3 (0%)	0/3 (0%)	0/3 (0%)	0/3 (0%)	0/3 (0%)	0/3 (0%)	0/3 (0%)	0/3 (0%)	0/3 (0%)	0/3 (0%)	0/3 (0%)	0/3 (0%)	0/3 (0%)	3/3 (100%)	0/3 (0%)	0/3 (0%)	0/3 (0%)	0/3 (0%)
	vitamin and cofactor metabolism	0/6 (0%)	0/6 (0%)	0/6 (0%)	0/6 (0%)	0/6 (0%)	0/6 (0%)	0/6 (0%)	1/6 (17%)	0/6 (0%)	1/6 (17%)	2/6 (33%)	0/6 (0%)	0/6 (0%)	0/6 (0%)	0/6 (0%)	0/6 (0%)	0/6 (0%)	0/6 (0%)	0/6 (0%)	0/6 (0%)	1/6 (17%)	0/6 (0%)	1/6 (17%)	0/6 (0%)
	trace elements and metals	0/0	0/0	0/0	0/0	0/0	0/0	0/0	0/0	0/0	0/0	0/0	0/0	0/0	0/0	0/0	0/0	0/0	0/0	0/0	0/0	0/0	0/0	0/0	0/0
	neurotransmitter disorders	0/0	0/0	0/0	0/0	0/0	0/0	0/0	0/0	0/0	0/0	0/0	0/0	0/0	0/0	0/0	0/0	0/0	0/0	0/0	0/0	0/0	0/0	0/0	0/0
	endocrine metabolic disorders	0/2 (0%)	0/2 (0%)	0/2 (0%)	0/2 (0%)	0/2 (0%)	0/2 (0%)	0/2 (0%)	0/2 (0%)	0/2 (0%)	0/2 (0%)	1/2 (50%)	0/2 (0%)	0/2 (0%)	0/2 (0%)	0/2 (0%)	0/2 (0%)	0/2 (0%)	0/2 (0%)	0/2 (0%)	0/2 (0%)	0/2 (0%)	0/2 (0%)	1/2 (50%)	0/2 (0%)

[truncated: 1 more sheets: Frequently affected genes]
